# Supplementary material for: Detection of Persistent Viruses by High-Throughput Sequencing in Tomato and Pepper from Panama: Phylogenetic and Evolutionary Studies
Source: Plants (Basel). 2021 Oct 26;10(11):2295. doi: 10.3390/plants10112295 (PMC8620285; doi:10.3390/plants10112295)
Supplement: Supplementary file 1 [file plants-10-02295-s001.zip]

Archive with 7 entries (7 files):
- Suplementary Table S2 (Galipienso et al., ).pdf
- Suplementary Table S3  (Galipienso et al., ).pdf
- Supplementary Table S1 (Galipienso et al., ).xlsx
- Supplementary Table S4 (Galipienso et al., ).xls
- Supplementary Table S5 (Galipienso et al., ).xls
- Supplementary Table S6 (Galipienso et al., ).xls
- Supplementary Table S7 (Galipienso et al., ).pdf
