# Supplementary material for: Detection of Persistent Viruses by High-Throughput Sequencing in Tomato and Pepper from Panama: Phylogenetic and Evolutionary Studies
Source: Plants (Basel). 2021 Oct 26;10(11):2295. doi: 10.3390/plants10112295 (PMC8620285; doi:10.3390/plants10112295)
Supplement: Supplementary file 1 [file plants-10-02295-s001.zip › Supplementary Table S1 (Galipienso et al., ).xlsx]

## Sheet: Sample 1 Blastn
#Contig_ID	Contig_Seq	Contig_Len	Hit_ID	Hit_Len	Genus	Description	Contig_start	Contig_end	Hit_start	Hit_end	Hsp_identity	E_value	Hsp_strand
CONTIG7	CTCTGTGATGTTGCTGAGTCGTTGAACAATTGTGCGTATTCACACAATTGGCC	53	AB083196	6385	tobamovirus	Tomato mosaic virus genomic RNA, complete genome, strain:L11A-Fukushima.	1	51	4747	4798	50/52(96%)	2e-17	1
CONTIG8	GCAAAGTAAAGCAAGGCAGATTAGTTTAGTGTACTCGTCGTGCTGTTTCTAGTAATGCTATGGCGGTGAATGCTGGTATAATTAGGTCAGCCCTTTGTCGC	101	KF018280	8596	crinivirus	Tomato chlorosis virus isolate NJ segment RNA1, complete sequence.	1	88	104	191	87/88(98%)	1e-41	-1
CONTIG17	ACAAAAAGACTCTTGCGATGTGCAACAGTGAAAGAATCTTGTTAGAGGATTCTTCATCAGTTAATTACT	69	AB083196	6385	tobamovirus	Tomato mosaic virus genomic RNA, complete genome, strain:L11A-Fukushima.	1	69	1097	1165	69/69(100%)	7e-33	1
CONTIG18	GAATCATTGTCTGAAGTAAATCTCTTAAAAGGTGTAAAACTTATAGAAGGTGGGTATGTTTGCTTAGTCGGTCTTGTTGTGTCCGGTGAGTG	92	AB083196	6385	tobamovirus	Tomato mosaic virus genomic RNA, complete genome, strain:L11A-Fukushima.	1	92	5048	5139	92/92(100%)	2e-46	1
CONTIG144	GAAATAGTATTCGTGTGATTACACAAAGTACTAATTAACTTATCTTTAAGGCTTTCTGGTGTGTTGCCAGTTTGCCTGCCCGGTTGCCACTGTGTTCAGTGTCGACCTTATTATACCAGCATTCACCGCCATAGCATTACTAGAAACAGCACGACGAGTACACTAAACTAATCTGCCTTGCTTTACTTTGCGTTCTCCTTTTCGTCTCGGAGAGCGCGCCCCT	223	KF018280	8596	crinivirus	Tomato chlorosis virus isolate NJ segment RNA1, complete sequence.	1	223	1	223	222/223(99%)	1e-122	1
CONTIG230	GTGATGTTTATAAGGTGTACAGGTACAATGCAGTTTTAGATCCTCTAATA	50	AB083196	6385	tobamovirus	Tomato mosaic virus genomic RNA, complete genome, strain:L11A-Fukushima.	3	49	5899	5945	47/47(100%)	6e-20	1
CONTIG236	TTGTTGAGACTCATGCGAGGAAATATCACGTCGCATTACTGGAGCATGATGAATTTGGCATTATTACGTGCGATAACTGGCGA	83	AB083196	6385	tobamovirus	Tomato mosaic virus genomic RNA, complete genome, strain:L11A-Fukushima.	1	83	2366	2448	82/83(98%)	1e-38	1
CONTIG237	ACAGCCTGGTAGCCTCGCTCTCTGCTGCGGTGTCGAATCTAGTGAAGA	48	AB083196	6385	tobamovirus	Tomato mosaic virus genomic RNA, complete genome, strain:L11A-Fukushima.	1	48	2204	2251	48/48(100%)	2e-20	1
CONTIG270	AAAACGTTTCTTTTCATAAGCAGGTTCGAGATAAGTTGATCATCTGAGATATTCATCAACGAACCATTTATATAATCGCCGGTACCAAAAAAAAATTAAACA	102	KJ815045	8249	crinivirus	Tomato chlorosis virus segment RNA2, complete sequence.	5	89	4953	5037	85/85(100%)	3e-42	-1
CONTIG280	TAAATGTTAAAGTTTGAGTGGTTGTGCGTTTACGTGGTCAGATGGAAACTTTCTTATTAACTTACACATGTTAATGGTTTAGTCTTCCTCTCGCGTATTTAGAATCATTCAGTCTAGTACAACAGTTTCATTATGCTGTCGACAATAATTAGCGGTCCAGTTAACTCAGTTTAACTTGATTCCGTTTGTTTTTCCGATTCTTTTATTTGAACTGTATTCTTGTCTTTAGTATTATGAGTATTAAAGCTGGTTTGGATTTTGGTACTACATTCAGTACTATTAGTTGTTTCTATAATAACAAATTGTTTTCATTAAAACTCAATGGGACCGAGTACATTCCAACTTGTCTCTCCATAACTCCAAATAATGAGGTGATAGTCGGGGGCCCTTCTCAAGTTT…	507	KJ815045	8249	crinivirus	Tomato chlorosis virus segment RNA2, complete sequence.	1	507	502	1008	500/507(98%)	0	1
CONTIG293	AACGAGTGTGAACGATGGAGGACCCATAGAACTTTCAGAAGAAGTTGTTGATGAGTTCATGGAGAATGCTCCAATGTCGGTTAGACTCGCAAAGTTT	97	AB083196	6385	tobamovirus	Tomato mosaic virus genomic RNA, complete genome, strain:L11A-Fukushima.	1	97	5440	5536	95/97(97%)	1e-44	1
CONTIG328	AAATAATTTAGTTAATGAACTAGTAAGAGGTACTGGACTGTACAATCAGAATACTTTTGAAAGTATGTCTGGGTTAGTCTGGACCTCTGCACCTGCATCTTAAATGCATAGGTGCTGAAATATT	124	AB083196	6385	tobamovirus	Tomato mosaic virus genomic RNA, complete genome, strain:L11A-Fukushima.	1	123	6081	6203	122/123(99%)	2e-62	1
CONTIG341	GTGCTCTGAATGTCAAAGTGAGCATATTAGATATGTCTAAGTCTGTAGCTGCTCCGAAAGATTA	64	AB083196	6385	tobamovirus	Tomato mosaic virus genomic RNA, complete genome, strain:L11A-Fukushima.	4	62	3587	3645	57/60(95%)	9e-20	1
CONTIG352	TCTTAGTAAATATTAAAAATGTAAAAATGAGTGCGGGCTACTGCCCTTTGTCATTAGAATTTGTGTCTGTGTGTATTGTTTATAAAAATAATATAAAATTGGG	103	AB083196	6385	tobamovirus	Tomato mosaic virus genomic RNA, complete genome, strain:L11A-Fukushima.	1	103	5322	5424	103/103(100%)	6e-53	1
CONTIG383	TATTTGACATATCTCTCGAGACTAGTAAAAGAACACGCAAAGAGGTCTTAGTTTCAAAGGACTC	64	AB083196	6385	tobamovirus	Tomato mosaic virus genomic RNA, complete genome, strain:L11A-Fukushima.	1	63	1202	1264	63/63(100%)	3e-29	1
CONTIG412	TTGCGCTAGCATTGCAAGATTCTGAAAAAGCTTCTGATGGGGC	43	AB083196	6385	tobamovirus	Tomato mosaic virus genomic RNA, complete genome, strain:L11A-Fukushima.	1	43	1922	1964	42/43(97%)	3e-15	1
CONTIG479	AGGGTGCCCGATCTTTATGTCACTTTCCATGATAGGTTAGTTTCTGAGTACAAAATGTCACGGGTACA	68	AB083196	6385	tobamovirus	Tomato mosaic virus genomic RNA, complete genome, strain:L11A-Fukushima.	1	60	1627	1686	60/60(100%)	2e-27	1
CONTIG498	GTATAAATTTAGTAAGCTACCTAGCGGAATTAAGAACTTTCACAAAAGGGTGAGGTCATTCACGATTTACTGTGAAACATCCAGTGAGAGTCAGATTTCTCGTCGTTGCTTCCGTTGCCTCAGTTTAGATATTCCAATATGGCTGGTGTCGGAGGTTCCGCGGCGGGGCGTGTTCCAAACGCTGCCAACGTTCCTCTTACGGCGAAGGAGAAGGAGAGGACAGTGATGAGGGAGATAGTTGAGATAGGGGAGACCTTCGTCGAGTTGGGTATCGACAAGCGCTACTTTCAGAGAACAACTTACGTCTCCCACATGCTACTACCTAATCAGTACTTCAAGTTGCTCAAGCAGTTCAAAGGGAAGACTGCTGAGGAGTTAGATTTAGCGTTGGGGGCCGCC…	3439	KT438549	3463	NA	Southern tomato virus isolate CN-12, complete genome.	1	3435	1	3435	3404/3435(99%)	0	1
CONTIG516	TGACACCATTTGGATATAACAGATTACCGGCAGCATCTCTCAAATTAGACAAAATGTAGCAAACATCTGGCGGGCATCTGTATGAAACGTTGTCGTGGATCATCCTAAACAAGAAAAATATCTTCTGGGAGTACTGACAAAGAGTATTCGGCACTCTATTGATAAATGGAATCTGGTTTTTGTCACCGTAACACTCCATTTTCTTGAATTGCAACATTGATAATAGGGCCACCCACAGTCCAGCATGAATCATAAAAATCTCATCACAATAGACCATATCAGTATCCATCTTACCACCATTGATGAGAAAAGAGTCATATGTCATCACTAAGCTGAATGCATTGTTGACTCCTTCCTTCCTGAGCTTATGTATGATCTCTTTCTTCCCAGCATTTGTGC…	1972	KF018280	8596	crinivirus	Tomato chlorosis virus isolate NJ segment RNA1, complete sequence.	1	1972	3754	5725	1942/1973(98%)	0	-1
CONTIG517	GCTGCATACTGGTTGTGTGAATTTCTTGGTTGAAATGTCTCTGTGC	46	AB083196	6385	tobamovirus	Tomato mosaic virus genomic RNA, complete genome, strain:L11A-Fukushima.	1	46	2802	2847	45/46(97%)	6e-17	1
CONTIG536	ATCAATCTTTTTGTAGCAGCTCCAAAGACTGGAGATATATCTGAT	45	AB083196	6385	tobamovirus	Tomato mosaic virus genomic RNA, complete genome, strain:L11A-Fukushima.	2	45	3455	3498	44/44(100%)	3e-18	1
CONTIG560	ACGCGTTTATCTAATAATAAAGTGTATATAACTGGTATCAATAAAGGTTTCTCGACCGAGTTTTCGGTTGAGCAACTTATATTACATTATGTTAATACTTTAGTTCGATTATTCTCAAAAACAGAAAACTTAAAAATAACCGATCTCAATGTGTCTGTTCCGGCTGATTACAAGTCTGGGCAGAGACTTTTTATGCAGGCAGTTTGTTCCTCTTTGGGTTTCAATTTACGTCGCATAGTCAATGAACCGTCGGCTGCCGCTATTTACTGCGTTTCTAAATATCCGCAGTATGCTTATTTCTATATTTACGATTTTGGTGGCGGTACTTTCGACACTTCTTTAATAGTGCGATATGGTAAGTTTGTCACTGTTGCTGATACCCAGGGAGATTCGTTTCTT…	422	KJ815045	8249	crinivirus	Tomato chlorosis virus segment RNA2, complete sequence.	1	420	1011	1430	418/420(99%)	0	1
CONTIG632	AAGACGTCGGTCGCGGATTCTGATTCGTATTAAATATGTCTTACTCAATCATTTCT	56	AB083196	6385	tobamovirus	Tomato mosaic virus genomic RNA, complete genome, strain:L11A-Fukushima.	2	56	5670	5724	54/55(98%)	3e-22	1
CONTIG685	TGTTTAGTAGAGAGTCTCTCAATAGGTGGATATCAAAGCAAGAACAACT	49	AB083196	6385	tobamovirus	Tomato mosaic virus genomic RNA, complete genome, strain:L11A-Fukushima.	1	47	3863	3909	46/47(97%)	2e-17	1
CONTIG705	TTTCTTATTGTACAAAGGTGTAGCGCATAAGGGTGTAGATAGTGAGCAGTTTTACAAGGCT	61	AB083196	6385	tobamovirus	Tomato mosaic virus genomic RNA, complete genome, strain:L11A-Fukushima.	1	61	1017	1077	61/61(100%)	4e-28	1
CONTIG787	AAAAAAGAAGAACTACTCTTCGTTGTCCGGCTGATGTCACACACTTCCTAAATCAAAGGTATGAAGGACACGTAATGTGCACGTCTTCTGAAAAGAAATCAGT	103	AB083196	6385	tobamovirus	Tomato mosaic virus genomic RNA, complete genome, strain:L11A-Fukushima.	5	103	2958	3056	99/99(100%)	2e-50	1
CONTIG803	CCAATAAAATTATTTAAAGAGGCTGGAGAAGTCATAGTGTCCATTAGTGGTTGGAGGTGTTATAAAATTTATAATGGGTATCCCGTAGATCGCGTTGATTTGGTTCTGGCAGTACCCGTTCGTGAAGTAACAGCCGATTTAAAACGACCATTGGTTGGGGATTACGTCAACTTTCATGATGTATTTACTCTTATAAAAAGTAAAAATTCTGACATCACTTTACCTAACCCGAGTCTGATATTCAACGATTCAACAAGTAAGGTTAATTTAGATGTGTCTCCAGGTGCGCGAAAACAAATTGCTCAAGTCAAGGCTGAGAAAGATCTGAACATTAAGAATCCTGAAGACTCAAAGCCTGACGTTCCTAATGATTCGCTGAGTGAAGTCGAATATCATAAT…	2816	KJ815045	8249	crinivirus	Tomato chlorosis virus segment RNA2, complete sequence.	1	2816	5429	8249	2787/2821(98%)	0	1
CONTIG838	AGCAAAGGTAATAGTAGCAGTTATGAGCAACGAGAGTGGTCTTACTCTCA	50	AB083196	6385	tobamovirus	Tomato mosaic virus genomic RNA, complete genome, strain:L11A-Fukushima.	1	50	1845	1894	50/50(100%)	1e-21	1
CONTIG845	TAAATAGTGAGTTTGCATGATCAAATTACTATAAACCGGAAAGTTCAGAGTTACTCTGCACTCTCGAAGTCGGCAAGTTGGTACCGACAGTTGATCCATACGAACTCACTATTGACGTTATTTAGAAATGTGTTTTTGTGCTTTATTATTTGTAATGATAAATGTTAAAGTTTGA	175	KJ815045	8249	crinivirus	Tomato chlorosis virus segment RNA2, complete sequence.	2	175	343	518	165/176(93%)	2e-69	1
CONTIG847	TGGCCGGATTATCTGGCGACGTTCCTGAATCTTCATACACTA	42	AB083196	6385	tobamovirus	Tomato mosaic virus genomic RNA, complete genome, strain:L11A-Fukushima.	1	42	2036	2077	42/42(100%)	5e-17	1
CONTIG870	CATACGTTCACTGCTGTATGCCGAATCTGGATGTCCGCGACATAATGCGGCACGA	55	AB083196	6385	tobamovirus	Tomato mosaic virus genomic RNA, complete genome, strain:L11A-Fukushima.	1	55	434	488	55/55(100%)	1e-24	1
CONTIG897	GAAATACTAGTCCAGGTGTTTCCTGTGGGTACGCGATGAGCCTCCCCCACGTTAATTACCCCACCGTCACTAGGTGGACGTGATTGTGGGCGCTGCCGGCTTCGGTCGTCGGTGTCTGCTTTCATTTTCTAGTGACGCTATGTTGATTAATATTAACATATAACAAAACAAAACAAAAAGAAAATAAAATAGCAGGCCGAGTACCATAAACTTAACTGAACTGCTCGAGTTTTTGCACATGCCTACGGCTGGTATGTTGCAGCCCCTCTTGCACTTTGTTATAGTGTATGTTATGGTCTCGCCTATACCCCCTTACTCTTTCTTTGTGAAATTTAAATGAT	341	KJ815045	8249	crinivirus	Tomato chlorosis virus segment RNA2, complete sequence.	1	340	1	340	339/340(99%)	0	1
CONTIG952	CTATATAACCCCCTCTTGTTGTGATTCAGTAGTTTGTATTCCAGCTATTATGGATTCTCAGCAAAACCTAGTTTCGTTTAACGTAGATTTTACTGAAAAGAAAATAAAAGATACGTTTAGAGTAGTTAAGAGACATATTAGTAATAAATATAATAAATCCTTTAAGAAGAGACTGTTTTTGTGCAATTGCGATTTAAATGTCTCAATTGCCGCAAACTCAGTGTCGACTGTTCAGGGATTCGGTGTGAGGGCTCGAATAAAAACTCGCATGAACGTACTTAGACGGTTATGTGGGATACCGCATTGCAATTTCAATAAATTACCAGTTTCCGTATACAGAAAATTCGGTCACGATTTTCATAGAATAAATTCTGCAATAGACCGGTATTTGGAAAGTTC…	3221	KF018280	8596	crinivirus	Tomato chlorosis virus isolate NJ segment RNA1, complete sequence.	1	3218	255	3475	3120/3229(96%)	0	1
CONTIG954	GACAGTTTGGCCGAGTCGAGTGTGAGCATACCGTCAGGCTTTCCGTTGACCGTCGATATG	60	KJ746622	276	comovirus	Broad bean stain virus strain 07013 RNA-dependent RNA polymerase gene, partial cds.	2	60	139	194	54/59(91%)	8e-14	1
CONTIG970	GAAACAAGGGCATAGAAAAACCACTCTGAAAGATTACACTGCTGGTA	47	AB083196	6385	tobamovirus	Tomato mosaic virus genomic RNA, complete genome, strain:L11A-Fukushima.	1	47	4329	4375	46/47(97%)	1e-17	1
CONTIG1011	GAGTTCTGAGTCGGTAGTATATTCTGATATGGCTAAACTCAGGACTCTGAGAAGATTGCTGAAAGATGGTGAACTATAC	79	AB083196	6385	tobamovirus	Tomato mosaic virus genomic RNA, complete genome, strain:L11A-Fukushima.	1	74	2460	2533	72/74(97%)	5e-31	1
CONTIG1030	TTTACCTATCTCCACAAAAGTCTCAACGTTACCGGCAGTCGTCCCATACCACATTTGTTGAAGTATTGTGAAATCTGTCGGAAATATATTCGGAAAGAAAATTCTCGACTCAACTGATCTCTCAAAATCTCTTTCAACCCTCCATGTGTAATACAATCTGAAAACACTGGAAACATCAGAGTGATTATGATATTCGACTTCACTCAGCGAATCATTAGGAACGTCAGGCTTTGAGTCTTCAGGATTCTTAATGTTCAGATCTTTCTCAGATTTTTTT	277	KJ815045	8249	crinivirus	Tomato chlorosis virus segment RNA2, complete sequence.	1	269	5742	6010	267/269(99%)	1e-146	-1
CONTIG1038	CAGCGTTGCAAACGATTGTGTATCATTCAAAGAAAATCAACGCAATATTTGGTCCTCTTTTCAGCGAGCT	70	AB083196	6385	tobamovirus	Tomato mosaic virus genomic RNA, complete genome, strain:L11A-Fukushima.	1	70	4031	4100	69/70(98%)	5e-31	1
CONTIG1107	GTGCTAAAGAGATGAAGGGGCTCGTGAACAGCGACAGGCTGTCTTTGGAGAAGAAACTTGATGATATCTTCTCTGCGGACGACGAGATTGCTGAAGCATTGTCCTCGGATGTACAATCTATTGTTACTGAAGCAGTGCTTTCAGAACAATTGATCTCGTCTGGAGGCGGTGGAGTCATATCACGACCGATGAAATGCGTTCGTGAAATGTACGATCATTCACGGCGATCCTTGCGGTGGTTTTGTACTTGGTTTCTCCAGCAATTTA	267	KF018280	8596	crinivirus	Tomato chlorosis virus isolate NJ segment RNA1, complete sequence.	1	267	3482	3748	261/267(97%)	1e-136	1
CONTIG1117	CTTCTGCGGAGATGACAGTTTGTTGTACTTTCCTAAGGGTTGTGAGT	47	AB083196	6385	tobamovirus	Tomato mosaic virus genomic RNA, complete genome, strain:L11A-Fukushima.	1	47	4497	4543	47/47(100%)	6e-20	1
CONTIG1132	ATGGAAGAAACTGAGGAAATGTACAATGCACTGTCCGAACTGTCTGTACCTAAAAATTC	59	AB083196	6385	tobamovirus	Tomato mosaic virus genomic RNA, complete genome, strain:L11A-Fukushima.	1	59	1720	1778	58/59(98%)	1e-24	1
CONTIG1147	GACAGTCATGTCCCAACGGACGTACTTGAGTTGGATGTTTCGAAGTATGATA	52	AB083196	6385	tobamovirus	Tomato mosaic virus genomic RNA, complete genome, strain:L11A-Fukushima.	1	52	4195	4246	51/52(98%)	2e-20	1
CONTIG1160	CGAGATATAGATAAAGCCATATCGAAATTTATAATGGATAAAAATGCTTTGAACGCCCCACTGTCGGCAGATATGTTAGCGTCTATAAAGGAAGAGACAAATTCTACCGGGCGCAGTTCATACAATATAATAAGTGATGATGGGAGTATAATCAATATTCAGTTTACGTTTGACGATTTGGTCAAGTGCGTTGAACCCTTCACTAGACGCAGTTTTTCAATACTTCGAAGTCTCGTTTCTCGTAACAAAACTTCGAATGGAGCGCTGTTTCTTGTCGGTGGTTCCTCATTGCTTAAACCGATTCAGAATAGAGCAGATAGTTTTGCGCGTAATCATGGGTTAGCTCTCATTATAGACCCTGATCTCAGAGCTGCTGTGTCATTTGGTTGTTCAATGCTT…	4018	KJ815045	8249	crinivirus	Tomato chlorosis virus segment RNA2, complete sequence.	1	4018	1416	5434	3957/4019(98%)	0	1
CONTIG1203	ACAAGGTGAGACTTATGCAGACGTATCGTTAGTTCAACTAACACCTACGCCTGTATCTATC	61	AB083196	6385	tobamovirus	Tomato mosaic virus genomic RNA, complete genome, strain:L11A-Fukushima.	1	61	3198	3258	60/61(98%)	9e-26	1
CONTIG1208	TTGCATCTGAGAGTACTCTTAATTATAGTCATAGTTATTCTAATATT	47	AB083196	6385	tobamovirus	Tomato mosaic virus genomic RNA, complete genome, strain:L11A-Fukushima.	1	47	857	903	47/47(100%)	6e-20	1
CONTIG1210	GCTGCTAATCTAATGTGGAATTTTGAGGCCAAACTGTTCAAGAAGCAATATGGGTACTTCTGCGGGAGG	69	AB083196	6385	tobamovirus	Tomato mosaic virus genomic RNA, complete genome, strain:L11A-Fukushima.	1	69	4561	4629	69/69(100%)	7e-33	1
CONTIG1243	TAGTTAGTATCATTAGAGATTTAGAACGGGTTAGTAGTTACTTATTAGACATG	53	AB083196	6385	tobamovirus	Tomato mosaic virus genomic RNA, complete genome, strain:L11A-Fukushima.	1	53	3344	3396	53/53(100%)	2e-23	1
CONTIG1247	GGCTTTCGATACTAGGAATAGAATAATCGAAGTAGAAAACCAGCAGAGTCCGACAACAA	59	AB083196	6385	tobamovirus	Tomato mosaic virus genomic RNA, complete genome, strain:L11A-Fukushima.	1	58	5961	6018	58/58(100%)	2e-26	1
CONTIG1301	TGTCAAGGCTATGGGGCCGAACAGCAATCTTCTTCGTTCTATGTTCGTGGTACCACTGAGATCTGCCGAGGAAGTTCCATACAGTCCGGATGTGAAGATGATTGCTTTCACCAAACCTGAGAAGGACGACATAATGCGGCATGGTAGAACAGCGGATGGTAAGACCAATTCAGCTCAGACCGTTAATGAAGTTCAAGGTGGGACTTTTCCCAAAGTCGAGTTGTACAGATTGAGGCAATATGATAATCCCATCTACAATGATGTCAACCAATTCGTGGTTAGTATATCTAGACACACGGAGGTTATGAAATATAGAGTCTTGTCTACGAAAATGCACGACACTGTTGGACAACATATATCATCTTTGGATAAGGTTGCTGATCATATCATAAGGGAGTG…	2876	KF018280	8596	crinivirus	Tomato chlorosis virus isolate NJ segment RNA1, complete sequence.	1	2876	5721	8596	2848/2876(99%)	0	1
CONTIG1307	TATTTGTCAGATAAAGTTTTGTTTAGAAGTTTATTTCTTGATGGCTCTAGTTGTTAAAGGTAAGGTA	67	AB083196	6385	tobamovirus	Tomato mosaic virus genomic RNA, complete genome, strain:L11A-Fukushima.	1	67	4867	4933	67/67(100%)	1e-31	1

## Sheet: Sample 1 Blastx
#Contig_ID	Hit_ID	Hsp_identity	Hsp_length	mismatch	gapopen	Contig_start	Contig_end	Hit_start	Hit_end	E_value	bitscore	ID_genome	Length	Genus	Description
CONTIG1011	BAC67679.1	92.31	26	2	0	2	79	797	822	2e-08	49.7	AB083196	6385	tobamovirus	Tomato mosaic virus genomic RNA, complete genome, strain:L11A-Fukushima.
CONTIG1011	BAC67678.1	92.31	26	2	0	2	79	797	822	2e-08	49.3	AB083196	6385	tobamovirus	Tomato mosaic virus genomic RNA, complete genome, strain:L11A-Fukushima.
CONTIG1011	ABN79256.1	80.77	26	5	0	2	79	797	822	5e-07	45.4	EF392659	6349	tobamovirus	Tobacco mosaic virus strain pet-TW readthrough protein (RdRp), RNA-dependent RNA polymerase (RdRp), movement protein (MP), and coat protein (CP) genes, complete cds.
CONTIG1011	ABN79257.1	80.77	26	5	0	2	79	797	822	6e-07	45.4	EF392659	6349	tobamovirus	Tobacco mosaic virus strain pet-TW readthrough protein (RdRp), RNA-dependent RNA polymerase (RdRp), movement protein (MP), and coat protein (CP) genes, complete cds.
CONTIG1011	CCC33060.1	80.77	26	5	0	2	79	797	822	6e-07	45.4	FR878069	6392	tobamovirus	Tobacco mosaic virus strain Ohio V, complete genome, genomic RNA.
CONTIG1011	ABN59375.1	76.92	26	6	0	2	79	797	822	2e-06	43.9	EF375551	6395	tobamovirus	Rehmannia mosaic virus isolate Henan, complete genome.
CONTIG1011	ABN59374.1	76.92	26	6	0	2	79	797	822	2e-06	43.9	EF375551	6395	tobamovirus	Rehmannia mosaic virus isolate Henan, complete genome.
CONTIG1011	BCI93000.1	76.92	26	6	0	2	79	797	822	2e-06	43.5	LC571586	6395	tobamovirus	Rehmannia mosaic virus Jiou RNA, complete genome.
CONTIG1011	BAL04984.1	83.33	24	4	0	2	73	797	820	2e-06	43.5	AB628188	6395	tobamovirus	Rehmannia mosaic virus genomic RNA, complete genome, isolate: Japanese.
CONTIG1011	AVK59484.1	83.33	24	4	0	2	73	797	820	2e-06	43.5	MF348202	6369	tobamovirus	Rehmannia mosaic virus isolate NcaS, complete genome.
CONTIG1011	BCI92999.1	76.92	26	6	0	2	79	797	822	3e-06	43.5	LC571586	6395	tobamovirus	Rehmannia mosaic virus Jiou RNA, complete genome.
CONTIG1011	AYQ58958.1	80	25	5	0	2	76	798	822	3e-06	43.1	MK012556	6397	tobamovirus	Brugmansia latent virus isolate 1996-4584, complete genome.
CONTIG1011	BAL04983.1	83.33	24	4	0	2	73	797	820	3e-06	43.1	AB628188	6395	tobamovirus	Rehmannia mosaic virus genomic RNA, complete genome, isolate: Japanese.
CONTIG1011	AYQ58957.1	80	25	5	0	2	76	798	822	3e-06	43.1	MK012556	6397	tobamovirus	Brugmansia latent virus isolate 1996-4584, complete genome.
CONTIG1011	ABC87811.1	73.08	26	7	0	2	79	797	822	1e-05	41.6	DQ355023	6375	tobamovirus	Bell pepper mottle virus, complete genome.
CONTIG1011	ABC87810.1	73.08	26	7	0	2	79	797	822	1e-05	41.2	DQ355023	6375	tobamovirus	Bell pepper mottle virus, complete genome.
CONTIG1011	APG77540.1	65.38	26	9	0	2	79	824	849	6e-05	39.3	KX883742	6362	tobamovirus	Pepper mild mottle virus replicase gene, partial cds; and movement protein and coat protein genes, complete cds.
CONTIG1011	AIC77172.1	65.38	26	9	0	2	79	799	824	6e-05	39.3	KJ631123	6356	tobamovirus	Pepper mild mottle virus isolate HP1, complete genome.
CONTIG1011	CAC59956.1	65.38	26	9	0	2	79	799	824	6e-05	39.3	AJ308228	6357	tobamovirus	Pepper Mild Mottle Virus proviral gene for 183 kDa protein, gene for 126 kDa protein, gene for 28 kDa protein and cp gene, genomic RNA.
CONTIG1011	AIC77173.1	65.38	26	9	0	2	79	799	824	6e-05	39.3	KJ631123	6356	tobamovirus	Pepper mild mottle virus isolate HP1, complete genome.
CONTIG1011	CAC59955.1	65.38	26	9	0	2	79	799	824	6e-05	39.3	AJ308228	6357	tobamovirus	Pepper Mild Mottle Virus proviral gene for 183 kDa protein, gene for 126 kDa protein, gene for 28 kDa protein and cp gene, genomic RNA.
CONTIG1011	CAA57642.1	70.83	24	7	0	2	73	790	813	0.0002	38.1	X82130	6618	tobamovirus	Odontoglossum ringspot virus RNA for replicase, movement protein and coat protein genes.
CONTIG1011	ANF29780.1	66.67	24	8	0	2	73	799	822	0.0002	38.1	KU659022	6350	tobamovirus	Tropical soda apple mosaic virus isolate Okeechobee, complete genome.
CONTIG1011	CAA57641.1	70.83	24	7	0	2	73	790	813	0.0002	38.1	X82130	6618	tobamovirus	Odontoglossum ringspot virus RNA for replicase, movement protein and coat protein genes.
CONTIG1011	ANF29781.1	66.67	24	8	0	2	73	799	822	0.0002	38.1	KU659022	6350	tobamovirus	Tropical soda apple mosaic virus isolate Okeechobee, complete genome.
CONTIG1011	CAL39164.1	65.38	26	9	0	2	79	796	821	0.0003	37.4	AM398436	6381	tobamovirus	Brugmansia sp. tobamovirus complete virion genome.
CONTIG1011	CAL39883.1	65.38	26	9	0	2	79	796	821	0.0003	37.4	AM398436	6381	tobamovirus	Brugmansia sp. tobamovirus complete virion genome.
CONTIG1011	AGZ63346.1	69.57	23	7	0	2	70	797	819	0.0004	36.6	KF495564	6379	tobamovirus	Yellow tailflower mild mottle virus isolate Cervantes, complete genome.
CONTIG1011	AGZ63345.1	69.57	23	7	0	2	70	797	819	0.0005	36.6	KF495564	6379	tobamovirus	Yellow tailflower mild mottle virus isolate Cervantes, complete genome.
CONTIG1011	QDO67151.1	53.85	26	12	0	2	79	795	820	0.001	35.4	MK648158	6414	tobamovirus	Tobacco mild green mosaic virus isolate TMGMV-CaJO, complete genome.
CONTIG1011	BAB83987.1	53.85	26	12	0	2	79	795	820	0.001	35.4	AB078435	6356	tobamovirus	Tobacco mild green mosaic virus complete genome, strain:Japanese.
CONTIG1011	AYE91499.1	53.85	26	12	0	2	79	795	820	0.001	35.4	MH730970	6502	tobamovirus	Tobacco mild green mosaic virus isolate Ng92/73, complete genome.
CONTIG1011	QDO67152.1	53.85	26	12	0	2	79	795	820	0.001	35.4	MK648158	6414	tobamovirus	Tobacco mild green mosaic virus isolate TMGMV-CaJO, complete genome.
CONTIG1011	BAB83986.1	53.85	26	12	0	2	79	795	820	0.001	35.4	AB078435	6356	tobamovirus	Tobacco mild green mosaic virus complete genome, strain:Japanese.
CONTIG1011	AYE91498.1	53.85	26	12	0	2	79	795	820	0.001	35.4	MH730970	6502	tobamovirus	Tobacco mild green mosaic virus isolate Ng92/73, complete genome.
CONTIG1011	ASC60201.1	62.5	24	9	0	2	73	650	673	0.001	35.4	KX683424	5686	tobamovirus	Piper chlorosis virus isolate DSMZ PV-1126 replicase gene, partial cds; and RNA polymerase, movement protein, and coat protein genes, complete cds.
CONTIG1011	AVK94643.1	62.5	24	9	0	2	73	787	810	0.003	34.3	MF542264	6303	tobamovirus	Youcai mosaic virus isolate Rg, complete genome.
CONTIG1011	ACB73171.1	62.5	24	9	0	2	73	787	810	0.003	34.3	EU571218	6301	tobamovirus	Youcai mosaic virus isolate Wh, complete genome.
CONTIG1011	AGW21596.1	62.5	24	9	0	2	73	787	810	0.003	34.3	KF137561	6303	tobamovirus	Youcai mosaic virus isolate W41, complete genome.
CONTIG1011	AFT83335.1	62.5	24	9	0	2	73	787	810	0.003	34.3	JX422022	6304	tobamovirus	Youcai mosaic virus isolate SX, complete genome.
CONTIG1011	ACB73170.1	62.5	24	9	0	2	73	787	810	0.003	34.3	EU571218	6301	tobamovirus	Youcai mosaic virus isolate Wh, complete genome.
CONTIG1011	AEV92949.1	62.5	24	9	0	2	73	787	810	0.003	34.3	JN634066	6304	tobamovirus	Youcai mosaic virus isolate Br, complete genome.
CONTIG1011	AVK94642.1	62.5	24	9	0	2	73	787	810	0.003	34.3	MF542264	6303	tobamovirus	Youcai mosaic virus isolate Rg, complete genome.
CONTIG1011	BAF37653.1	62.5	24	9	0	2	73	787	810	0.003	34.3	AB261175	6304	tobamovirus	Youcai mosaic virus genomic RNA, complete genome, isolate: 722.
CONTIG1011	AGW21597.1	62.5	24	9	0	2	73	787	810	0.003	34.3	KF137561	6303	tobamovirus	Youcai mosaic virus isolate W41, complete genome.
CONTIG1011	AAP79444.1	62.5	24	9	0	2	73	787	810	0.003	34.3	AY318866	6304	tobamovirus	Youcai mosaic virus, complete genome.
CONTIG1011	AFT83336.1	62.5	24	9	0	2	73	787	810	0.003	34.3	JX422022	6304	tobamovirus	Youcai mosaic virus isolate SX, complete genome.
CONTIG1011	BAF37652.1	62.5	24	9	0	2	73	787	810	0.003	34.3	AB261175	6304	tobamovirus	Youcai mosaic virus genomic RNA, complete genome, isolate: 722.
CONTIG1011	AAP79445.1	62.5	24	9	0	2	73	787	810	0.003	34.3	AY318866	6304	tobamovirus	Youcai mosaic virus, complete genome.
CONTIG1011	BAB82441.1	62.5	24	9	0	2	73	787	810	0.009	32.7	AB017503	6298	tobamovirus	Wasabi mottle virus genomic RNA, complete genome, isolate: Shizuoka.
CONTIG1011	BAB82440.1	62.5	24	9	0	2	73	787	810	0.01	32.7	AB017503	6298	tobamovirus	Wasabi mottle virus genomic RNA, complete genome, isolate: Shizuoka.
CONTIG1011	CAJ13997.1	54.17	24	11	0	2	73	784	807	0.012	32.7	AM040955	6279	tobamovirus	Streptocarpus flower break virus, complete genome.
CONTIG1011	CAJ13996.1	54.17	24	11	0	2	73	784	807	0.012	32.3	AM040955	6279	tobamovirus	Streptocarpus flower break virus, complete genome.
CONTIG1011	AEI69663.1	62.5	24	9	0	2	73	791	814	0.013	32.3	HQ667979	6311	tobamovirus	Ribgrass mosaic virus strain Kons.1105 isolate R14, complete genome.
CONTIG1011	AEI69660.1	62.5	24	9	0	2	73	791	814	0.013	32.3	HQ667979	6311	tobamovirus	Ribgrass mosaic virus strain Kons.1105 isolate R14, complete genome.
CONTIG1011	QIJ70148.1	62.5	24	9	0	2	73	791	814	0.016	32	MT129775	6265	tobamovirus	Ribgrass mosaic virus strain GudgCC_DN40115-8, complete genome.
CONTIG1011	ACV13191.1	62.5	24	9	0	2	73	791	814	0.016	32	GQ401365	6311	tobamovirus	Ribgrass mosaic virus strain RMV Actinidia-AC isolate M2/A4, complete genome.
CONTIG1011	BAA02700.1	64	25	7	1	2	76	796	818	0.018	32	D13438	6507	tobamovirus	Obuda pepper virus genomic RNA for 130K protein, 180K protein, 30K protein and coat protein, complete cds.
CONTIG1011	BAA02701.1	64	25	7	1	2	76	796	818	0.018	32	D13438	6507	tobamovirus	Obuda pepper virus genomic RNA for 130K protein, 180K protein, 30K protein and coat protein, complete cds.
CONTIG1011	QIJ70147.1	62.5	24	9	0	2	73	791	814	0.019	32	MT129775	6265	tobamovirus	Ribgrass mosaic virus strain GudgCC_DN40115-8, complete genome.
CONTIG1011	ACV13190.1	62.5	24	9	0	2	73	791	814	0.019	32	GQ401365	6311	tobamovirus	Ribgrass mosaic virus strain RMV Actinidia-AC isolate M2/A4, complete genome.
CONTIG1011	AZF99046.1	50	24	12	0	2	73	790	813	0.021	31.6	MH645158	6281	tobamovirus	Ullucus tobamovirus 1 isolate UTomV1, partial genome.
CONTIG1011	QIJ70155.1	58.33	24	10	0	2	73	791	814	0.043	30.8	MT129780	6285	tobamovirus	Ribgrass mosaic virus strain GUNCC_DN54313-32, complete genome.
CONTIG1011	QIJ70154.1	58.33	24	10	0	2	73	791	814	0.049	30.8	MT129780	6285	tobamovirus	Ribgrass mosaic virus strain GUNCC_DN54313-32, complete genome.
CONTIG1011	BAC07267.1	63.64	22	8	0	2	67	796	817	0.067	30	AB089381	6524	tobamovirus	Paprika mild mottle virus complete genome, strain:Japanese.
CONTIG1011	BAC07266.1	63.64	22	8	0	2	67	796	817	0.068	30.4	AB089381	6524	tobamovirus	Paprika mild mottle virus complete genome, strain:Japanese.
CONTIG1011	AAC02782.1	54.17	24	11	0	2	73	791	814	0.078	30	U03387	6311	tobamovirus	Turnip vein-clearing virus strain OSU, complete genome.
CONTIG1011	BAA09877.1	88.46	26	3	0	2	79	797	822	0.078	30	D63809	6395	tobamovirus	Tobacco mosaic virus genomic RNA for 130K protein, 180K protein, 30K protein and coat protein, complete sequence.
CONTIG1011	CCH64021.1	88.46	26	3	0	2	79	797	822	0.079	30	HE818417	6395	tobamovirus	Tobacco mosaic virus isolate Chuxiong-1, complete genome.
CONTIG1011	BAA09876.1	88.46	26	3	0	2	79	797	822	0.08	30	D63809	6395	tobamovirus	Tobacco mosaic virus genomic RNA for 130K protein, 180K protein, 30K protein and coat protein, complete sequence.
CONTIG1011	AEU04720.1	54.17	24	11	0	2	73	791	814	0.083	30	JN205073	6311	tobamovirus	Turnip vein-clearing virus strain NZ-438, complete genome.
CONTIG1011	AEI69656.1	54.17	24	11	0	2	73	791	814	0.083	30	HQ667978	6311	tobamovirus	Ribgrass mosaic virus strain NZ-439 isolate TP9-186-L9, complete genome.
CONTIG1011	QED45332.1	54.17	24	11	0	2	73	791	814	0.083	30	MH370485	6312	tobamovirus	Turnip vein-clearing virus isolate ApH, complete genome.
CONTIG1011	QJX15766.1	54.17	24	11	0	2	73	791	814	0.084	30	MN399747	6305	tobamovirus	Turnip vein-clearing virus isolate Salzlandkreis-2_18 RNA replicase read-through component, RNA replicase component, movement protein, and coat protein genes, complete cds.
CONTIG1011	CAA82558.1	54.17	24	11	0	2	73	791	814	0.087	30	Z29370	6312	tobamovirus	Turnip vein-clearing virus genes for RNA-dependent RNA polymerase, 122K protein, transport protein and coat protein, genomic RNA.
CONTIG1011	AAC02783.1	54.17	24	11	0	2	73	791	814	0.093	29.6	U03387	6311	tobamovirus	Turnip vein-clearing virus strain OSU, complete genome.
CONTIG1011	AEI69657.1	54.17	24	11	0	2	73	791	814	0.093	29.6	HQ667978	6311	tobamovirus	Ribgrass mosaic virus strain NZ-439 isolate TP9-186-L9, complete genome.
CONTIG1011	QED45330.1	54.17	24	11	0	2	73	791	814	0.093	29.6	MH370485	6312	tobamovirus	Turnip vein-clearing virus isolate ApH, complete genome.
CONTIG1011	AEU04723.1	54.17	24	11	0	2	73	791	814	0.097	29.6	JN205073	6311	tobamovirus	Turnip vein-clearing virus strain NZ-438, complete genome.
CONTIG1011	QJX15767.1	54.17	24	11	0	2	73	791	814	0.098	29.6	MN399747	6305	tobamovirus	Turnip vein-clearing virus isolate Salzlandkreis-2_18 RNA replicase read-through component, RNA replicase component, movement protein, and coat protein genes, complete cds.
CONTIG1011	CAA82559.1	54.17	24	11	0	2	73	791	814	0.099	29.6	Z29370	6312	tobamovirus	Turnip vein-clearing virus genes for RNA-dependent RNA polymerase, 122K protein, transport protein and coat protein, genomic RNA.
CONTIG1011	QHW03683.1	84.62	26	4	0	2	79	797	822	0.23	28.5	MN882023	6397	tobamovirus	Tomato brown rugose fruit virus isolate 38890029_B, complete genome.
CONTIG1011	QHW03682.1	84.62	26	4	0	2	79	797	822	0.24	28.5	MN882023	6397	tobamovirus	Tomato brown rugose fruit virus isolate 38890029_B, complete genome.
CONTIG1011	QIP75687.1	84.62	26	4	0	2	79	797	822	0.28	28.5	MN186255	6426	tobamovirus	Tobacco mosaic virus isolate Henan9-2-2017 CP, MP, 183K protein, and 130K protein genes, complete cds.
CONTIG1011	AJL35117.1	87.5	24	3	0	2	73	797	820	0.41	27.7	KP202857	6399	tobamovirus	Tomato mottle mosaic virus isolate 10-100, complete genome.
CONTIG1011	AJL35118.1	87.5	24	3	0	2	73	797	820	0.42	27.7	KP202857	6399	tobamovirus	Tomato mottle mosaic virus isolate 10-100, complete genome.
CONTIG1011	ANH10866.1	52.17	23	11	0	2	70	816	838	2.4	25.4	KU854932	6460	tobamovirus	Rattail cactus necrosis-associated virus isolate nopal verdura-2, complete genome.
CONTIG1011	AEV53620.1	52.17	23	11	0	2	70	816	838	2.4	25.4	JF729471	6506	tobamovirus	Rattail cactus necrosis associated virus, complete genome.
CONTIG1011	ANH10865.1	52.17	23	11	0	2	70	816	838	2.7	25.4	KU854932	6460	tobamovirus	Rattail cactus necrosis-associated virus isolate nopal verdura-2, complete genome.
CONTIG1011	AEV53621.1	52.17	23	11	0	2	70	816	838	2.7	25.4	JF729471	6506	tobamovirus	Rattail cactus necrosis associated virus, complete genome.
CONTIG1011	ATU47246.1	52.17	23	11	0	2	70	816	838	5.7	24.3	KY348773	6474	tobamovirus	Rattail cactus necrosis-associated virus isolate parviMex-1, complete genome.
CONTIG1011	ATU47245.1	52.17	23	11	0	2	70	816	838	6.4	24.3	KY348773	6474	tobamovirus	Rattail cactus necrosis-associated virus isolate parviMex-1, complete genome.
CONTIG1030	AIJ01413.1	97.8	91	2	0	273	1	209	299	3e-57	189	KJ815045	8249	crinivirus	Tomato chlorosis virus segment RNA2, complete sequence.
CONTIG1030	ASE04580.1	74.16	89	23	0	273	7	209	297	8e-42	146	KY618797	8242	crinivirus	Tomato chlorosis virus isolate XS segment RNA2, complete sequence.
CONTIG1030	QAV52483.1	27.96	93	62	1	273	10	219	311	3e-06	45.4	MH614270	8016	crinivirus	Sweet potato chlorotic stunt virus isolate SPCSV-UNB-01 segment RNA2, complete sequence.
CONTIG1030	AYE57462.1	30.77	65	45	0	207	13	1	65	0.0002	39.7	MG881767	15031	ampelovirus	Little cherry virus 2 isolate LChV-2-TA, complete genome.
CONTIG1030	BCA25904.1	29.23	65	46	0	207	13	1	65	0.0003	39.3	LC523026	15036	ampelovirus	Little cherry virus 2 TAS16 RNA, complete genome.
CONTIG1030	AAM96223.1	30.77	65	45	0	207	13	1	65	0.0003	38.9	AF416335	12447	ampelovirus	Little cherry virus 2 strain LC5 helicase gene, partial cds; RNA-dependent RNA polymerase, p5, putative coat protein p55, putative membrane protein p6, putative heat shock protein p60, p53, p22, and viral coat protein p39 genes, complete cds; and p15 gene, partial cds.
CONTIG1030	BCA25924.1	29.23	65	46	0	207	13	1	65	0.0003	38.9	LC523028	15031	ampelovirus	Little cherry virus 2 LV27 RNA, complete genome.
CONTIG1030	BCA25894.1	30.3	66	46	0	207	10	1	66	0.0008	36.2	LC523025	15040	ampelovirus	Little cherry virus 2 TAS12 RNA, complete genome.
CONTIG1030	AAP87786.1	30.77	65	45	0	207	13	1	65	0.001	37.4	AF531505	15045	ampelovirus	Little cherry virus 2 isolate USA6b, complete genome.
CONTIG1030	QDR49961.1	30.77	65	45	0	207	13	1	65	0.001	37.4	MK895513	15040	ampelovirus	Little cherry virus 2 isolate GBVC_LChV2_071, complete genome.
CONTIG1030	QDK55523.1	30.77	65	45	0	207	13	1	65	0.001	37	MK803502	15037	ampelovirus	Little cherry virus 2 isolate GBVC_LChV2_100 BEREF16, complete genome.
CONTIG1030	BCA25914.1	30.77	65	45	0	207	13	1	65	0.001	37	LC523027	15043	ampelovirus	Little cherry virus 2 LV16 RNA, complete genome.
CONTIG1030	BCA25934.1	40	50	30	0	162	13	16	65	0.001	37	LC523029	15045	ampelovirus	Little cherry virus 2 LV35 RNA, complete genome.
CONTIG1030	BCA25944.1	40	50	30	0	162	13	16	65	0.002	37	LC523030	15047	ampelovirus	Little cherry virus 2 LVV RNA, complete genome.
CONTIG1030	ATB18129.1	30.77	65	45	0	207	13	1	65	0.002	36.6	MF069043	15425	ampelovirus	Little cherry virus 2 isolate Rube 74, complete genome.
CONTIG1030	QEY10256.1	38	50	31	0	162	13	16	65	0.004	35.8	MN131070	15405	ampelovirus	Little cherry virus 2 isolate FT185, partial genome.
CONTIG1030	QFU85146.1	25.61	82	56	1	273	43	219	300	0.005	35.4	MK802080	8226	crinivirus	Sweet potato chlorotic stunt virus isolate 24-1 segment RNA2, complete sequence.
CONTIG1030	CAD21950.1	29.17	48	34	0	186	43	253	300	0.1	31.6	AJ428555	8223	crinivirus	Sweet potato chlorotic stunt virus RNA2.
CONTIG1030	AKZ17737.1	29.67	91	59	1	267	10	157	247	0.63	29.3	KR107533	1959	NA	Grapevine Cabernet Sauvignon reovirus isolate CS-BR P7 protein gene, complete cds.
CONTIG1030	ABV72581.2	27.59	58	35	1	276	103	834	884	1.2	28.5	EU159528	3358	cucumovirus	Cucumber mosaic virus isolate Lucknow 1a protein gene, complete cds.
CONTIG1030	QGY72562.1	47.83	23	12	0	10	78	4	26	2.2	27.7	MN532619	2789	ourmiavirus	Plasmopara viticola associated ourmia-like virus 32 isolate DMG-F_40507 RNA dependent RNA polymerase gene, complete cds.
CONTIG1030	AUH25689.1	32.81	64	34	3	188	12	2118	2177	3.9	26.9	MG566074	8999	tenuivirus	Rice hoja blanca tenuivirus segment RNA1, complete sequence.
CONTIG1030	AKB94062.1	28.57	91	60	1	267	10	157	247	4.1	26.9	KM378726	1974	NA	Grapevine Cabernet Sauvignon reovirus isolate LV89-15 segment 7 P7 protein gene, complete cds.
CONTIG1030	QGY72560.1	43.48	23	13	0	10	78	4	26	4.5	26.6	MN532617	2860	ourmiavirus	Plasmopara viticola associated ourmia-like virus 30 isolate DMS10_23903 RNA dependent RNA polymerase gene, complete cds.
CONTIG1030	AUD57854.1	47.06	17	9	0	59	9	329	345	6.1	26.2	MF918569	4026	NA	Red clover varicosavirus isolate HZ2 segment RNA2, complete sequence.
CONTIG1038	ACF17698.1	100	22	0	0	3	68	29	50	8e-09	49.3	EU796226	860	tobamovirus	Tobacco mosaic virus RNA polymerase gene, partial cds.
CONTIG1038	ACH71280.1	95.45	22	1	0	3	68	101	122	1e-08	48.1	EU927306	603	tobamovirus	Turnip vein-clearing virus isolate Antibes RNA replicase gene, partial cds.
CONTIG1038	ABC87812.1	100	22	0	0	3	68	180	201	1e-08	49.3	DQ355023	6375	tobamovirus	Bell pepper mottle virus, complete genome.
CONTIG1038	AVK59485.1	100	22	0	0	3	68	179	200	1e-08	49.3	MF348202	6369	tobamovirus	Rehmannia mosaic virus isolate NcaS, complete genome.
CONTIG1038	QIP75688.1	100	22	0	0	3	68	179	200	1e-08	49.3	MN186255	6426	tobamovirus	Tobacco mosaic virus isolate Henan9-2-2017 CP, MP, 183K protein, and 130K protein genes, complete cds.
CONTIG1038	BAC67678.1	100	22	0	0	3	68	1321	1342	2e-08	49.3	AB083196	6385	tobamovirus	Tomato mosaic virus genomic RNA, complete genome, strain:L11A-Fukushima.
CONTIG1038	CAL39883.1	100	22	0	0	3	68	1318	1339	2e-08	49.3	AM398436	6381	tobamovirus	Brugmansia sp. tobamovirus complete virion genome.
CONTIG1038	QHW03682.1	100	22	0	0	3	68	1321	1342	2e-08	49.3	MN882023	6397	tobamovirus	Tomato brown rugose fruit virus isolate 38890029_B, complete genome.
CONTIG1038	BAA09876.1	100	22	0	0	3	68	1321	1342	2e-08	49.3	D63809	6395	tobamovirus	Tobacco mosaic virus genomic RNA for 130K protein, 180K protein, 30K protein and coat protein, complete sequence.
CONTIG1038	AJL35118.1	100	22	0	0	3	68	1321	1342	2e-08	49.3	KP202857	6399	tobamovirus	Tomato mottle mosaic virus isolate 10-100, complete genome.
CONTIG1038	ABC87810.1	100	22	0	0	3	68	1314	1335	2e-08	49.3	DQ355023	6375	tobamovirus	Bell pepper mottle virus, complete genome.
CONTIG1038	CCC33060.1	100	22	0	0	3	68	1321	1342	2e-08	48.9	FR878069	6392	tobamovirus	Tobacco mosaic virus strain Ohio V, complete genome, genomic RNA.
CONTIG1038	ABN59374.1	100	22	0	0	3	68	1321	1342	3e-08	48.9	EF375551	6395	tobamovirus	Rehmannia mosaic virus isolate Henan, complete genome.
CONTIG1038	ABN79257.1	100	22	0	0	3	68	1321	1342	3e-08	48.9	EF392659	6349	tobamovirus	Tobacco mosaic virus strain pet-TW readthrough protein (RdRp), RNA-dependent RNA polymerase (RdRp), movement protein (MP), and coat protein (CP) genes, complete cds.
CONTIG1038	BCI92999.1	100	22	0	0	3	68	1321	1342	3e-08	48.9	LC571586	6395	tobamovirus	Rehmannia mosaic virus Jiou RNA, complete genome.
CONTIG1038	BAL04983.1	100	22	0	0	3	68	1321	1342	3e-08	48.9	AB628188	6395	tobamovirus	Rehmannia mosaic virus genomic RNA, complete genome, isolate: Japanese.
CONTIG1038	AVK94642.1	95.45	22	1	0	3	68	1306	1327	3e-08	48.9	MF542264	6303	tobamovirus	Youcai mosaic virus isolate Rg, complete genome.
CONTIG1038	AGW21597.1	95.45	22	1	0	3	68	1306	1327	3e-08	48.9	KF137561	6303	tobamovirus	Youcai mosaic virus isolate W41, complete genome.
CONTIG1038	AFT83336.1	95.45	22	1	0	3	68	1306	1327	3e-08	48.9	JX422022	6304	tobamovirus	Youcai mosaic virus isolate SX, complete genome.
CONTIG1038	AAP79445.1	95.45	22	1	0	3	68	1306	1327	3e-08	48.9	AY318866	6304	tobamovirus	Youcai mosaic virus, complete genome.
CONTIG1038	ACB73170.1	95.45	22	1	0	3	68	1305	1326	3e-08	48.5	EU571218	6301	tobamovirus	Youcai mosaic virus isolate Wh, complete genome.
CONTIG1038	BAF37652.1	95.45	22	1	0	3	68	1305	1326	3e-08	48.5	AB261175	6304	tobamovirus	Youcai mosaic virus genomic RNA, complete genome, isolate: 722.
CONTIG1038	QIJ70154.1	95.45	22	1	0	3	68	1310	1331	3e-08	48.5	MT129780	6285	tobamovirus	Ribgrass mosaic virus strain GUNCC_DN54313-32, complete genome.
CONTIG1038	BAB82440.1	95.45	22	1	0	3	68	1306	1327	3e-08	48.5	AB017503	6298	tobamovirus	Wasabi mottle virus genomic RNA, complete genome, isolate: Shizuoka.
CONTIG1038	AEV92949.1	95.45	22	1	0	3	68	1306	1327	4e-08	48.5	JN634066	6304	tobamovirus	Youcai mosaic virus isolate Br, complete genome.
CONTIG1038	CAA82559.1	95.45	22	1	0	3	68	1310	1331	4e-08	48.5	Z29370	6312	tobamovirus	Turnip vein-clearing virus genes for RNA-dependent RNA polymerase, 122K protein, transport protein and coat protein, genomic RNA.
CONTIG1038	AEU04723.1	95.45	22	1	0	3	68	1310	1331	4e-08	48.5	JN205073	6311	tobamovirus	Turnip vein-clearing virus strain NZ-438, complete genome.
CONTIG1038	AZF99047.1	95.45	22	1	0	3	68	190	211	4e-08	48.1	MH645158	6281	tobamovirus	Ullucus tobamovirus 1 isolate UTomV1, partial genome.
CONTIG1038	QJX15767.1	95.45	22	1	0	3	68	1310	1331	4e-08	48.5	MN399747	6305	tobamovirus	Turnip vein-clearing virus isolate Salzlandkreis-2_18 RNA replicase read-through component, RNA replicase component, movement protein, and coat protein genes, complete cds.
CONTIG1038	AAC02783.1	95.45	22	1	0	3	68	1310	1331	4e-08	48.5	U03387	6311	tobamovirus	Turnip vein-clearing virus strain OSU, complete genome.
CONTIG1038	QED45330.1	95.45	22	1	0	3	68	1310	1331	4e-08	48.5	MH370485	6312	tobamovirus	Turnip vein-clearing virus isolate ApH, complete genome.
CONTIG1038	AYQ58957.1	95.45	22	1	0	3	68	1321	1342	5e-08	48.1	MK012556	6397	tobamovirus	Brugmansia latent virus isolate 1996-4584, complete genome.
CONTIG1038	QIJ70147.1	90.91	22	2	0	3	68	1310	1331	9e-08	47.4	MT129775	6265	tobamovirus	Ribgrass mosaic virus strain GudgCC_DN40115-8, complete genome.
CONTIG1038	AEI69660.1	90.91	22	2	0	3	68	1310	1331	9e-08	47.4	HQ667979	6311	tobamovirus	Ribgrass mosaic virus strain Kons.1105 isolate R14, complete genome.
CONTIG1038	ACV13190.1	90.91	22	2	0	3	68	1310	1331	9e-08	47.4	GQ401365	6311	tobamovirus	Ribgrass mosaic virus strain RMV Actinidia-AC isolate M2/A4, complete genome.
CONTIG1038	AEI69657.1	90.91	22	2	0	3	68	1310	1331	1e-07	47.4	HQ667978	6311	tobamovirus	Ribgrass mosaic virus strain NZ-439 isolate TP9-186-L9, complete genome.
CONTIG1038	ANF29781.1	90.91	22	2	0	3	68	1321	1342	1e-07	47.4	KU659022	6350	tobamovirus	Tropical soda apple mosaic virus isolate Okeechobee, complete genome.
CONTIG1038	CAA57643.1	90.91	22	2	0	3	68	177	198	1e-07	46.6	X82130	6618	tobamovirus	Odontoglossum ringspot virus RNA for replicase, movement protein and coat protein genes.
CONTIG1038	AEI29173.1	90.91	22	2	0	3	68	1308	1329	1e-07	47	JF807914	6674	tobamovirus	Passion fruit mosaic virus-TGP isolate 05TGP00580 putative RNA replicase gene, partial cds; and putative cysteine-rich protein, putative movement protein, and putative coat protein genes, complete cds.
CONTIG1038	AEF01559.1	90.91	22	2	0	3	68	1319	1340	1e-07	47	HQ389540	6791	tobamovirus	Passion fruit mosaic virus, complete genome.
CONTIG1038	CAJ13997.1	90.91	22	2	0	3	68	1310	1331	1e-07	47	AM040955	6279	tobamovirus	Streptocarpus flower break virus, complete genome.
CONTIG1038	CAC59955.1	90.91	22	2	0	3	68	1321	1342	1e-07	47	AJ308228	6357	tobamovirus	Pepper Mild Mottle Virus proviral gene for 183 kDa protein, gene for 126 kDa protein, gene for 28 kDa protein and cp gene, genomic RNA.
CONTIG1038	AIC77173.1	90.91	22	2	0	3	68	1321	1342	1e-07	46.6	KJ631123	6356	tobamovirus	Pepper mild mottle virus isolate HP1, complete genome.
CONTIG1038	ABD94119.1	90.91	22	2	0	3	68	188	209	2e-07	46.2	DQ356949	6794	tobamovirus	Maracuja mosaic virus, complete genome.
CONTIG1038	APG77540.1	90.91	22	2	0	3	68	1346	1367	2e-07	46.6	KX883742	6362	tobamovirus	Pepper mild mottle virus replicase gene, partial cds; and movement protein and coat protein genes, complete cds.
CONTIG1038	CAA57642.1	90.91	22	2	0	3	68	1315	1336	2e-07	46.6	X82130	6618	tobamovirus	Odontoglossum ringspot virus RNA for replicase, movement protein and coat protein genes.
CONTIG1038	BAC07266.1	86.36	22	3	0	3	68	1326	1347	3e-07	46.2	AB089381	6524	tobamovirus	Paprika mild mottle virus complete genome, strain:Japanese.
CONTIG1038	ASC60202.1	90.91	22	2	0	3	68	176	197	3e-07	45.4	KX683424	5686	tobamovirus	Piper chlorosis virus isolate DSMZ PV-1126 replicase gene, partial cds; and RNA polymerase, movement protein, and coat protein genes, complete cds.
CONTIG1038	BAA02700.1	86.36	22	3	0	3	68	1326	1347	3e-07	45.8	D13438	6507	tobamovirus	Obuda pepper virus genomic RNA for 130K protein, 180K protein, 30K protein and coat protein, complete cds.
CONTIG1038	ABX57121.1	86.36	22	3	0	3	68	203	224	4e-07	45.4	EU043335	6449	tobamovirus	Cactus mild mottle virus isolate CMMoV-Kr, complete genome.
CONTIG1038	ANH10865.1	86.36	22	3	0	3	68	1350	1371	4e-07	45.4	KU854932	6460	tobamovirus	Rattail cactus necrosis-associated virus isolate nopal verdura-2, complete genome.
CONTIG1038	ATU47245.1	86.36	22	3	0	3	68	1350	1371	4e-07	45.4	KY348773	6474	tobamovirus	Rattail cactus necrosis-associated virus isolate parviMex-1, complete genome.
CONTIG1038	BBC15190.1	86.36	22	3	0	3	68	1347	1368	4e-07	45.4	LC127213	6441	tobamovirus	Hibiscus latent Singapore virus genomic RNA, complete genome, isolate: J.
CONTIG1038	AAQ03050.2	86.36	22	3	0	3	68	1347	1368	5e-07	45.4	AF395898	6485	tobamovirus	Hibiscus latent Singapore virus, complete genome.
CONTIG1038	AGZ63345.1	86.36	22	3	0	3	68	1323	1344	5e-07	45.4	KF495564	6379	tobamovirus	Yellow tailflower mild mottle virus isolate Cervantes, complete genome.
CONTIG1038	BAB83986.1	86.36	22	3	0	3	68	1316	1337	6e-07	45.1	AB078435	6356	tobamovirus	Tobacco mild green mosaic virus complete genome, strain:Japanese.
CONTIG1038	QDO67152.1	86.36	22	3	0	3	68	1316	1337	7e-07	45.1	MK648158	6414	tobamovirus	Tobacco mild green mosaic virus isolate TMGMV-CaJO, complete genome.
CONTIG1038	AYE91498.1	86.36	22	3	0	3	68	1316	1337	7e-07	45.1	MH730970	6502	tobamovirus	Tobacco mild green mosaic virus isolate Ng92/73, complete genome.
CONTIG1038	ARI47178.1	81.82	22	4	0	3	68	1312	1333	1e-06	44.3	KX434725	6386	tobamovirus	Hoya chlorotic spot virus isolate 12-415, complete genome.
CONTIG1038	ALU84940.1	81.82	22	4	0	3	68	1351	1372	1e-06	44.3	KP828049	6453	tobamovirus	Hibiscus latent Fort Pierce virus isolate HLFPV-BR, complete genome.
CONTIG1038	AEV53621.1	81.82	22	4	0	3	68	1350	1371	2e-06	43.5	JF729471	6506	tobamovirus	Rattail cactus necrosis associated virus, complete genome.
CONTIG1038	BCG11494.1	80.95	21	4	0	3	65	1338	1358	3e-06	43.1	D84000	6483	tobamovirus	Sunn-hemp mosaic virus SH8TP2 RNA, complete genome.
CONTIG1038	ADN93254.1	81.82	22	4	0	3	68	1351	1372	3e-06	42.7	HM026454	6643	tobamovirus	Frangipani mosaic virus isolate FrMV-P, complete genome.
CONTIG1038	AWM98766.2	72.73	22	6	0	3	68	1306	1327	6e-06	42	MF434821	6453	tobamovirus	Opuntia virus 2 isolate Nopal_hec Mex, complete genome.
CONTIG1038	AIA57390.1	72.73	22	6	0	3	68	1357	1378	2e-05	40.8	KJ395757	6688	tobamovirus	Plumeria mosaic virus isolate Plu-Ind-1, complete genome.
CONTIG1038	AEW50165.1	76.19	21	5	0	3	65	1342	1362	2e-05	40.4	JN566124	6514	tobamovirus	Clitoria yellow mottle virus isolate Larrimah, complete genome.
CONTIG1038	AYN80379.1	80	20	4	0	3	62	1354	1373	3e-05	40	MH271411	6422	tobamovirus	Cucumber green mottle mosaic virus isolate CG005, complete genome.
CONTIG1038	CAO78189.1	68.18	22	7	0	3	68	184	205	3e-05	39.7	AM749666	1533	tobravirus	Tobacco rattle virus partial read-through read-through gene for putative 57-kDa polymerase, isolate GR, genomic RNA.
CONTIG1038	BAA87615.1	80	20	4	0	3	62	1376	1395	3e-05	40	AB015145	6515	tobamovirus	Kyuri green mottle mosaic virus genomic RNA, complete sequence of strain Yodo.
CONTIG1038	AVW80123.1	80	20	4	0	3	62	1376	1395	3e-05	40	MF066176	6517	tobamovirus	Zucchini green mottle mosaic virus isolate GXBG1, complete genome.
CONTIG1038	CAC44966.1	80	20	4	0	3	62	1376	1395	3e-05	40	AJ295948	6514	tobamovirus	Kyuri green mottle mosaic virus replicase (131 and 189 KDa), cp, and mp genes.
CONTIG1038	AEV40683.1	80	20	4	0	3	62	1375	1394	4e-05	39.7	JN226146	6571	tobamovirus	Cucumber fruit mottle mosaic virus isolate Cm, complete genome.
CONTIG1038	AAA47081.1	68.18	22	7	0	3	68	1383	1404	4e-05	39.7	L23972	6828	tobravirus	Pepper ringspot viral 12k, 29k 136k and 195k protein RNA, complete cds.
CONTIG1038	CAE52518.1	68.18	22	7	0	3	68	1391	1412	4e-05	39.7	AJ586803	6617	tobravirus	Tobacco rattle virus Hel gene, Rep gene, P1a gene and P1b gene and 3' UTR, genomic RNA.
CONTIG1038	AGB34172.1	68.18	22	7	0	3	68	1391	1412	4e-05	39.7	JX912715	6636	tobravirus	Tobacco rattle virus strain 1AKBH replication-associated protein 2, replicase-associated protein 1, movement protein (P1a), and 16K protein genes, complete cds.
CONTIG1038	ALT31804.1	68.18	22	7	0	3	68	1391	1412	4e-05	39.7	KT734611	6737	tobravirus	Tobacco rattle virus isolate Rostock, partial genome.
CONTIG1038	AKA63704.1	68.18	22	7	0	3	68	1391	1412	4e-05	39.7	KJ826365	6746	tobravirus	Tobacco rattle virus strain HaB segment RNA 1, complete sequence.
CONTIG1038	ACX54058.1	68.18	22	7	0	3	68	1391	1412	4e-05	39.7	GQ903771	6791	tobravirus	Tobacco rattle virus isolate MI-1 segment RNA1, complete sequence.
CONTIG1038	AAD48027.2	68.18	22	7	0	3	68	1391	1412	4e-05	39.7	AF166084	6791	tobravirus	Tobacco rattle virus RNA1 134 kDa protein, 194 kDa protein, 29 kDa protein, and 16 kDa protein genes, complete cds.
CONTIG1038	BAF37644.1	80	20	4	0	3	62	1376	1395	4e-05	39.7	AB261167	6485	tobamovirus	Cucumber mottle virus genomic RNA, complete genome.
CONTIG1038	AHG52746.1	68.18	22	7	0	3	68	1391	1412	6e-05	39.3	KF758790	6788	tobravirus	Tobacco rattle virus isolate 11r21 segment RNA1, complete sequence.
CONTIG1038	BCA93636.1	63.64	22	8	0	3	68	1451	1472	6e-05	39.3	LC528622	7037	tobravirus	Pea early-browning virus LyV66-91 RNA, segment RNA1 complete sequence.
CONTIG1038	CAB37343.1	63.64	22	8	0	3	68	1451	1472	6e-05	39.3	X14006	7073	tobravirus	Pea early browning virus (PEBV) genomic RNA1 for 141K, 201K, 30K and 12K proteins.
CONTIG1038	AGO32737.1	75	20	5	0	3	62	1354	1373	0.0001	38.1	KF155231	6424	tobamovirus	Cucumber green mottle mosaic virus isolate Ec, complete genome.
CONTIG1038	AYN80491.1	75	20	5	0	3	62	1354	1373	0.0001	38.1	MH271439	6423	tobamovirus	Cucumber green mottle mosaic virus isolate CG034, complete genome.
CONTIG1038	AYN80399.1	75	20	5	0	3	62	1354	1373	0.0001	38.1	MH271416	6424	tobamovirus	Cucumber green mottle mosaic virus isolate CG010, complete genome.
CONTIG1038	APG77731.1	75	20	5	0	3	62	1354	1373	0.0001	38.1	KX883801	6497	tobamovirus	Cucumber green mottle mosaic virus strain spider132626 replicase, movement protein, and coat protein genes, complete cds.
CONTIG1038	AYN80427.1	75	20	5	0	3	62	1354	1373	0.0001	38.1	MH271423	6422	tobamovirus	Cucumber green mottle mosaic virus isolate CG018, complete genome.
CONTIG1038	AVQ10107.1	75	20	5	0	3	62	1354	1373	0.0001	38.1	KY910829	6422	tobamovirus	Cucumber green mottle mosaic virus isolate EU2, complete genome.
CONTIG1038	AVQ10103.1	75	20	5	0	3	62	1354	1373	0.0001	38.1	KY910828	6422	tobamovirus	Cucumber green mottle mosaic virus isolate EU1, complete genome.
CONTIG1038	BAF93918.1	75	20	5	0	3	62	207	226	0.0002	37.4	AB369274	6423	tobamovirus	Cucumber green mottle mosaic virus genomic RNA, complete genome, strain: Watermelon.
CONTIG1038	BAQ08234.1	70	20	6	0	9	68	127	146	0.0005	36.2	AB923927	9019	NA	Persimmon virus B genomic RNA, partial genome, variant 4.
CONTIG1038	BAQ08229.1	65	20	7	0	9	68	127	146	0.0008	35.4	AB923926	4899	NA	Persimmon virus B genomic RNA, partial genome, variant 3.
CONTIG1038	BAQ08205.1	65	20	7	0	9	68	127	146	0.001	35	AB923924	18569	NA	Persimmon virus B genomic RNA, complete genome, variant 1.
CONTIG1038	BAQ08217.1	65	20	7	0	9	68	127	146	0.002	34.7	AB923925	18030	NA	Persimmon virus B genomic RNA, complete genome, variant 2.
CONTIG1038	ALT22314.1	63.64	22	8	0	3	68	1518	1539	0.002	34.7	KT225277	5961	pomovirus	Soil-borne virus 2 isolate IS16 segment RNA1 putative replicase (ORF2) and polymerase (ORF1) genes, complete cds.
CONTIG1038	ATS94407.1	52.38	21	10	0	6	68	165	185	0.002	34.3	KY420046	11449	tobamovirus	Podosphaera prunicola tobamo-like virus isolate cpm 8 replicase, RNA-dependent RNA polymerase, movement protein, and coat protein genes, complete cds.
CONTIG1038	CAB10764.1	63.64	22	8	0	3	68	1473	1494	0.003	34.3	Z97873	5834	pomovirus	Beet soil-borne virus RNA1 for 145 kDa protein, and 204 kDa protein.
CONTIG1038	CAY39849.1	63.64	22	8	0	3	68	1473	1494	0.003	34.3	FN386612	5835	pomovirus	Beet soil-borne virus segment RNA-1, complete sequence, clone pUBS-1-wt, genomic RNA.
CONTIG1038	AAX31604.1	59.09	22	9	0	3	68	128	149	0.003	33.9	AY881628	16494	closterovirus	Grapevine leafroll-associated virus 2 isolate 93/955, complete genome.
CONTIG1038	ACJ54664.1	59.09	22	9	0	3	68	128	149	0.003	33.9	FJ436234	16486	closterovirus	Grapevine leafroll-associated virus 2 isolate OR1, complete genome.
CONTIG1038	ARP51845.1	59.09	22	9	0	3	68	89	110	0.003	33.9	KY821090	16571	closterovirus	Grapevine leafroll-associated virus 2 isolate SL13, complete genome.
CONTIG1038	ABB90532.1	59.09	22	9	0	3	68	89	110	0.003	33.9	DQ286725	16535	closterovirus	Grapevine leafroll-associated virus 2, complete genome.
CONTIG1038	AAR04337.1	59.09	22	9	0	3	68	166	187	0.003	33.5	AH013329	2206	pomovirus	Potato mop-top virus isolate 54-19 RNA-dependent RNA polymerase genes, partial cds.
CONTIG1038	ALO18184.1	59.09	22	9	0	3	68	122	143	0.004	33.5	KT347310	1320	closterovirus	Grapevine leafroll-associated virus 2 isolate 6735_LR2Rep_Sy RNA-dependent RNA polymerase (RdRP) gene, partial cds.
CONTIG1038	AGW81833.1	59.09	22	9	0	3	68	128	149	0.004	33.5	KF220376	16474	closterovirus	Grapevine leafroll-associated virus 2 isolate GLRaV-2-SG, complete genome.
CONTIG1038	AAV54032.1	59.09	22	9	0	3	68	344	365	0.004	33.5	AY787207	2816	hordeivirus	Barley stripe mosaic virus segment RNA3, complete sequence.
CONTIG1038	ALM54972.1	59.09	22	9	0	3	68	1507	1528	0.005	33.5	KR857349	6041	pomovirus	Potato mop-top virus isolate CO1 segment RNA1 rep protein 2 and rep protein 1 genes, complete cds.
CONTIG1038	BAA94803.1	59.09	22	9	0	3	68	202	223	0.006	33.1	AB033691	6878	furovirus	Sorghum chlorotic spot virus genomic RNA 1 for 145-kDa protein, 59-kDa readthrough protein, 37-kDa movement protein, complete and partial cds.
CONTIG1038	QHA94754.1	59.09	22	9	0	3	68	202	223	0.006	33.1	MN123252	7003	furovirus	Japanese soil-borne wheat mosaic virus isolate Bornum segment RNA1, complete sequence.
CONTIG1038	AAF18330.1	59.09	22	9	0	3	68	1511	1532	0.006	33.1	AF146279	6985	furovirus	Soil-borne rye mosaic virus strain C RNA1 148K protein, 207K protein, and 37K protein genes, complete cds.
CONTIG1038	CAB56599.1	59.09	22	9	0	3	68	1511	1532	0.006	33.1	AJ132576	7025	furovirus	Soil-borne cereal mosaic virus RNA1 complete genome.
CONTIG1038	AAF18327.1	59.09	22	9	0	3	68	1511	1532	0.006	33.1	AF146278	7026	furovirus	Soil-borne rye mosaic virus strain G RNA1 148K protein, 207K protein, and 37K protein genes, complete cds.
CONTIG1038	CAB57882.1	59.09	22	9	0	3	68	1548	1569	0.006	33.1	AJ132578	7111	furovirus	Oat golden stripe virus RNA1 complete genome.
CONTIG1038	BAA94797.1	59.09	22	9	0	3	68	202	223	0.006	33.1	AB033689	7226	furovirus	Japanese soil-borne wheat mosaic virus genomic RNA 1 for 152-kDa protein, 59-kDa readthrough protein, 37-kDa movement protein, complete and partial cds.
CONTIG1038	BAA34692.2	59.09	22	9	0	3	68	1509	1530	0.006	33.1	D86636	5600	pomovirus	Broad bean necrosis virus genes for 150KDa protein, 209KDa protein, complete cds.
CONTIG1038	QBZ78517.1	54.55	22	10	0	3	68	134	155	0.007	32.7	MH814492	16504	closterovirus	Grapevine leafroll-associated virus 2 isolate 12G402B, complete genome.
CONTIG1038	AII21816.1	52.38	21	10	0	6	68	1823	1843	0.007	33.1	KF537660	9524	NA	Macrophomina phaseolina tobamo-like virus strain IL-01 2013, complete genome.
CONTIG1038	AUW36698.1	59.09	22	9	0	3	68	345	366	0.008	32.7	KY615806	2802	hordeivirus	Barley stripe mosaic virus isolate M/R segment gamma, complete sequence.
CONTIG1038	AHY22372.1	59.09	22	9	0	3	68	345	366	0.008	32.7	KJ433979	3163	hordeivirus	Barley stripe mosaic virus strain Qasr Ibrim segment gamma, complete sequence.
CONTIG1038	QEG59345.1	59.09	22	9	0	3	68	428	449	0.008	32.7	MK377388	3169	hordeivirus	Poa semilatent virus isolate Canada segment gamma, complete sequence.
CONTIG1038	ALT22300.1	59.09	22	9	0	3	68	1545	1566	0.008	32.7	KT225271	6170	pomovirus	Colombian potato soil-borne virus isolate IS9 segment RNA1 putative replicase (ORF2) and polymerase (ORF1) genes, complete cds.
CONTIG1038	AAN63467.1	60	20	8	0	9	68	130	149	0.008	32.3	AF314061	16527	closterovirus	Grapevine rootstock stem lesion associated virus methyltransferase/helicase polyprotein, RNA-dependent RNA polymerase, p6, HSP70-like protein, HSP90-like protein, coat protein duplicate, coat protein, p19, and p24 genes, complete cds.
CONTIG1038	ALD89103.2	47.62	21	11	0	6	68	961	981	0.011	32.3	KP900897	7499	NA	Macrophomina phaseolina tobamo-like virus 1a isolate Mp2003c RNA-dependent RNA polymerase and methyl transferase genes, partial cds; and movement protein and coat protein genes, complete cds.
CONTIG1038	AZT88673.1	47.62	21	11	0	6	68	1877	1897	0.017	32	MK279511	10291	tobamovirus	Acidomyces richmondensis tobamo-like virus 1 strain ArTlv1BFW, complete genome.
CONTIG1038	BAP90385.1	54.55	22	10	0	3	68	1553	1574	0.02	31.6	AB935553	7147	furovirus	Chinese wheat mosaic virus genomic RNA, complete genome, isolate: Nagano-A, segment: 1.
CONTIG1038	APG77783.1	59.09	22	9	0	3	68	78	99	0.023	31.2	KX883820	5886	closterovirus	Citrus tristeza virus strain WHWN54444 RNA-dependent RNA polymerase gene, partial cds; and p33 protein, p65 protein, and p61 protein genes, complete cds.
CONTIG1038	QDD55785.1	59.09	22	9	0	3	68	84	105	0.023	31.2	MH323442	19265	closterovirus	Citrus tristeza virus strain CN-M1-ZT1, complete genome.
CONTIG1038	QED89954.1	59.09	22	9	0	3	68	84	105	0.023	31.2	MH558666	19250	closterovirus	Citrus tristeza virus isolate CN-RB-L13, complete genome.
CONTIG1038	ACM49851.1	59.09	22	9	0	3	68	128	149	0.024	31.2	FJ525431	19255	closterovirus	Citrus tristeza virus isolate NZRB-M12, complete genome.
CONTIG1038	AFL55385.1	59.09	22	9	0	3	68	128	149	0.025	31.2	JQ798289	19302	closterovirus	Citrus tristeza virus isolate A18, complete genome.
CONTIG1038	AGK30072.1	59.09	22	9	0	3	68	145	166	0.025	31.2	KC517486	19283	closterovirus	Citrus tristeza virus isolate FS701-T36, complete genome.
CONTIG1038	ABM60761.1	59.09	22	9	0	3	68	23	44	0.025	30.8	EF200103	2423	closterovirus	Citrus tristeza virus isolate NS25 P349 gene, partial cds.
CONTIG1038	AFS17287.1	59.09	22	9	0	3	68	145	166	0.026	31.2	JX266712	19270	closterovirus	Citrus tristeza virus isolate Taiwan-Pum/SP/T1, complete genome.
CONTIG1038	AHA85410.1	55	20	9	0	9	68	138	157	0.026	31.2	KF533697	15923	NA	Carrot closterovirus isolate CUCV_S8, partial genome.
CONTIG1038	AMK04922.1	59.09	22	9	0	3	68	128	149	0.026	31.2	KU361340	19256	closterovirus	Citrus tristeza virus isolate CA-RB-115, complete genome.
CONTIG1038	ACM49899.1	59.09	22	9	0	3	68	128	149	0.026	31.2	FJ525435	19273	closterovirus	Citrus tristeza virus isolate NZRB-M17, complete genome.
CONTIG1038	QIP68002.1	55.56	18	8	0	6	59	1988	2005	0.026	31.2	MN565665	11400	tobamovirus	Plasmopara viticola associated tobamo-like virus 1 isolate DMS5_DN36342, complete genome.
CONTIG1038	AKH39758.1	54.55	22	10	0	3	68	1237	1258	0.028	31.2	KP760461	4490	goravirus	Drakaea virus A isolate Canning Mills replicase (ORF1) gene, partial cds.
CONTIG1038	ACX48885.1	59.09	22	9	0	3	68	145	166	0.029	30.8	GQ454869	19245	closterovirus	Citrus tristeza virus strain HA18-9, complete genome.
CONTIG1038	ABB59452.1	59.09	22	9	0	3	68	145	166	0.031	30.8	DQ272579	19300	closterovirus	Citrus tristeza virus from Mexico, complete genome.
CONTIG1038	ATO98268.1	54.55	22	10	0	3	68	323	344	0.032	30.8	MF768255	2684	hordeivirus	Lychnis ringspot virus isolate mild segment RNA gamma, complete sequence.
CONTIG1038	AZL87784.1	54.55	22	10	0	3	68	323	344	0.032	30.8	MG913811	2718	hordeivirus	Lychnis ringspot virus strain SN segment RNA gamma, complete sequence.
CONTIG1038	AVN99305.1	66.67	18	6	0	9	62	185	202	0.034	30.8	MF198462	17357	ampelovirus	Pistachio ampelovirus A isolate W10, complete genome.
CONTIG1038	CBG76580.1	54.55	22	10	0	3	68	84	105	0.036	29.6	FN555139	434	closterovirus	Citrus tristeza virus partial p65 gene for RNA-dependent RNA polymerase, genomic RNA, isolate QS4.
CONTIG1038	ABI23191.1	55	20	9	0	9	68	130	149	0.037	30.8	DQ860839	17039	closterovirus	Strawberry chlorotic fleck associated virus, complete genome.
CONTIG1038	BAG50441.1	54.55	22	10	0	3	68	1553	1574	0.039	30.8	AB299271	7147	furovirus	Chinese wheat mosaic virus genomic RNA, complete genome, segment: RNA1.
CONTIG1038	AAS57939.1	54.55	22	10	0	3	68	209	230	0.039	30.4	KJ572575	13387	NA	Mint vein banding-associated virus isolate NCGR MEN 454, partial genome.
CONTIG1038	AAA48492.1	54.55	22	10	0	3	68	1523	1544	0.041	30.8	L07937	7099	furovirus	Soil-borne wheat mosaic virus (SBWMV) complete RNA 1 segment: 150 kDa protein, 209 kDa readthrough protein and 37 kDa protein genes, complete cds.
CONTIG1038	QGT41043.1	54.55	22	10	0	3	68	1523	1544	0.041	30.8	MN241032	7110	furovirus	Soil-borne wheat mosaic virus isolate SBWMV-OH2 segment RNA1, complete sequence.
CONTIG1038	AAW32893.1	50	22	11	0	3	68	128	149	0.043	30.4	AY792620	15450	closterovirus	Mint virus 1, complete genome.
CONTIG1038	AHA85429.1	50	22	11	0	3	68	84	105	0.047	30.4	KF533699	16421	closterovirus	Carrot yellow leaf virus isolate CYLV_S14, partial genome.
CONTIG1038	AIN39537.1	55	20	9	0	9	68	131	150	0.047	30.4	KJ748003	17656	closterovirus	Rose leaf rosette-associated virus isolate RLRaV-CWR.1, complete genome.
CONTIG1038	ABM60764.1	54.55	22	10	0	3	68	23	44	0.056	29.6	EF200104	2417	closterovirus	Citrus tristeza virus isolate T68-1 P349 gene, partial cds.
CONTIG1038	AFK32356.1	54.55	22	10	0	3	68	125	146	0.06	30	JQ911663	19247	closterovirus	Citrus tristeza virus isolate CT14A, complete genome.
CONTIG1038	QJZ28394.1	54.55	22	10	0	3	68	84	105	0.062	30	MN814306	19163	closterovirus	Elephantopus scaber closterovirus strain pt171-clo-1, complete genome.
CONTIG1038	AFN61254.1	54.55	22	10	0	3	68	127	148	0.062	30	JQ965169	19246	closterovirus	Citrus tristeza virus isolate T68-1, complete genome.
CONTIG1038	QDD55772.1	54.55	22	10	0	3	68	84	105	0.063	30	MH323441	19244	closterovirus	Citrus tristeza virus strain CN-L1-ZT1, complete genome.
CONTIG1038	AGW27394.1	54.55	22	10	0	3	68	145	166	0.064	30	KC349868	1485	closterovirus	Citrus tristeza virus isolate Igdir clone 1 RdRp (RdRp) gene, partial cds.
CONTIG1038	AFD33279.1	54.55	22	10	0	3	68	128	149	0.065	30	JQ061137	19252	closterovirus	Citrus tristeza virus isolate AT-1, complete genome.
CONTIG1038	ABM60758.1	54.55	22	10	0	3	68	23	44	0.065	29.6	EF200102	2420	closterovirus	Citrus tristeza virus isolate T3 P349 gene, partial cds.
CONTIG1038	BAB18523.1	54.55	22	10	0	3	68	128	149	0.067	30	AB046398	19302	closterovirus	Citrus tristeza virus genomic RNA, complete genome, seedling yellows strain.
CONTIG1038	AAC25115.1	55	20	9	0	9	68	2740	2759	0.067	30	AF056575	15468	closterovirus	Beet yellows virus Californian isolate, complete genome.
CONTIG1038	AWX48900.1	54.55	22	10	0	3	68	128	149	0.067	30	MF595989	19254	closterovirus	Citrus tristeza virus isolate M423GR, complete genome.
CONTIG1038	ACH79953.1	54.55	22	10	0	3	68	145	166	0.069	30	EU937520	19260	closterovirus	Citrus tristeza virus strain T30, complete genome.
CONTIG1038	QBM11767.1	54.55	22	10	0	3	68	145	166	0.069	29.6	MH593380	19249	closterovirus	Citrus tristeza virus isolate CT91-A1, complete genome.
CONTIG1038	AAB57703.1	54.55	22	10	0	3	68	145	166	0.069	29.6	AF001623	19249	closterovirus	Citrus tristeza virus, complete genome.
CONTIG1038	AGK38323.1	54.55	22	10	0	3	68	128	149	0.069	29.6	KC525952	19253	closterovirus	Citrus tristeza virus isolate T3, complete genome.
CONTIG1038	ACJ46599.1	54.55	22	10	0	3	68	128	149	0.07	29.6	EU857538	19251	closterovirus	Citrus tristeza virus strain SP, complete genome.
CONTIG1038	AYK26862.1	54.55	22	10	0	3	68	128	149	0.07	29.6	MH051719	19253	closterovirus	Citrus tristeza virus isolate T3-KB, complete genome.
CONTIG1038	CAA51871.1	55	20	9	0	9	68	2740	2759	0.07	30	X73476	15480	closterovirus	Beet yellows virus (isolate Ukrainian BYV-U) complete genome.
CONTIG1038	AMK04958.1	54.55	22	10	0	3	68	145	166	0.07	29.6	KU589212	19248	closterovirus	Citrus tristeza virus isolate CA-S1-L, complete genome.
CONTIG1038	AFK32367.1	54.55	22	10	0	3	68	145	166	0.07	29.6	JQ911664	19253	closterovirus	Citrus tristeza virus isolate CT11A, complete genome.
CONTIG1038	ABW97532.1	54.55	22	10	0	3	68	159	180	0.071	29.6	EU076703	19247	closterovirus	Citrus tristeza virus isolate B165, complete genome.
CONTIG1038	ADM87506.1	54.55	22	10	0	3	68	145	166	0.072	29.6	HM573451	19253	closterovirus	Citrus tristeza virus isolate Kpg 3, complete genome.
CONTIG1038	AXY55034.1	45.45	22	12	0	3	68	2594	2615	0.076	30	MH033657	15322	closterovirus	Rehmannia virus 1 isolate Rg, complete genome.
CONTIG1038	ANW12412.1	54.55	22	10	0	3	68	143	164	0.08	29.6	KU883266	19252	closterovirus	Citrus tristeza virus isolate Maxi, complete genome.
CONTIG1038	AGU69238.1	55.56	18	8	0	9	62	3225	3242	0.082	30	KF007212	17874	NA	Blueberry virus A isolate Elliot, complete genome.
CONTIG1038	ACT10243.1	45.45	22	12	0	3	68	141	162	0.13	28.9	FJ869862	16354	closterovirus	Carrot yellow leaf virus, complete genome.
CONTIG1038	AKT94758.1	45.45	22	12	0	3	68	137	158	0.14	28.9	KT203917	15395	closterovirus	Tobacco virus 1 isolate AnHui, complete genome.
CONTIG1038	BAP18643.1	59.09	22	9	0	3	68	169	190	0.16	28.9	AB976029	5519	goravirus	Gentian ovary ring-spot virus genomic RNA, segment 1, complete sequence, isolate: S.
CONTIG1038	AFS17299.1	50	22	11	0	3	68	145	166	0.19	28.5	JX266713	19236	closterovirus	Citrus tristeza virus isolate Taiwan-Pum/M/T5, complete genome.
CONTIG1038	ACX48897.1	50	22	11	0	3	68	159	180	0.2	28.5	GQ454870	19269	closterovirus	Citrus tristeza virus strain HA16-5, complete genome.
CONTIG1038	ANW12424.1	50	22	11	0	3	68	159	180	0.2	28.5	KU883267	19280	closterovirus	Citrus tristeza virus isolate LMS6-6, complete genome.
CONTIG1038	CAA11457.1	50	22	11	0	3	68	1513	1534	0.21	28.5	AJ223596	6003	pomovirus	Beet virus Q genomic RNA 1.
CONTIG1038	AGU69228.1	50	18	9	0	9	62	3180	3197	0.25	28.5	KF007211	17872	NA	Blueberry virus A isolate Brandner 2, complete genome.
CONTIG1038	BBK15479.1	45	20	11	0	9	68	147	166	0.26	28.1	LC480257	14968	closterovirus	Carnation necrotic fleck virus Dc genomic RNA, complete genome.
CONTIG1038	ALM62234.1	60	20	8	0	9	68	980	999	0.28	28.1	KT598232	4083	NA	Soybean leaf-associated endornavirus 1 isolate SaEndV1-1, partial sequence.
CONTIG1038	ASR91588.1	50	20	10	0	9	68	132	151	0.3	28.1	KX857665	18848	NA	Actinidia virus 1 isolate K75, complete genome.
CONTIG1038	ABC87275.1	45	20	11	0	9	68	130	149	0.31	27.7	DQ357218	17481	closterovirus	Raspberry mottle virus isolate HCRL Glen Clova, complete genome.
CONTIG1038	AEQ55300.1	70.59	17	5	0	9	59	839	855	0.33	28.1	JN651149	3935	blunervirus	Blueberry necrotic ring blotch virus segment RNA2, complete sequence.
CONTIG1038	AAC55659.2	55	20	9	0	9	68	130	149	0.37	27.7	U51931	10545	closterovirus	Beet yellow stunt virus helicase gene, partial cds; and RNA replicase, p30, p6, p66, p61, p25, coat protein, p18, and p22 genes, complete cds.
CONTIG1038	ADV40938.1	50	20	10	0	9	68	161	180	0.39	27.7	GU234167	15602	NA	Carnation yellow fleck virus, complete genome.
CONTIG1038	CAA64073.1	50	18	9	0	9	62	453	470	0.42	27.7	X94347	2735	oleavirus	Olive latent virus 2 genomic RNA for 2a protein.
CONTIG1038	QIX02858.1	55	20	9	0	3	62	2274	2293	0.55	27.3	MN895062	10876	NA	Fragaria vesca associated virus 1, complete genome.
CONTIG1038	QDQ03558.1	55.56	18	8	0	12	65	460	477	0.59	26.9	MK330844	1606	cucumovirus	Cucumber mosaic virus isolate WP-MVR 2a protein gene, partial cds.
CONTIG1038	BAW81780.1	55.56	18	8	0	12	65	460	477	0.63	26.9	LC066427	3014	cucumovirus	Cucumber mosaic virus genomic RNA, segment: 2, complete sequence, isolate: NID045J.
CONTIG1038	AEV40477.1	55.56	18	8	0	12	65	460	477	0.63	26.9	JN180310	3041	cucumovirus	Cucumber mosaic virus segment RNA2, complete sequence.
CONTIG1038	BAA03890.1	55.56	18	8	0	12	65	460	477	0.63	26.9	D16406	3047	cucumovirus	Cucumber mosaic virus gene for viral replicase subunit, complete cds.
CONTIG1038	BAC58118.1	55.56	18	8	0	12	65	460	477	0.63	26.9	AB096214	3050	cucumovirus	Cucumber mosaic virus genes for RNA-dependent-RNA polymerase, 2b protein, complete cds.
CONTIG1038	AVI01377.1	55.56	18	8	0	12	65	460	477	0.63	26.9	KY886410	3051	cucumovirus	Cucumber mosaic virus isolate CMV-SP segment RNA2, complete sequence.
CONTIG1038	AGN55933.1	55.56	18	8	0	12	65	460	477	0.63	26.9	KC527685	3051	cucumovirus	Cucumber mosaic virus isolate RP1 segment RNA2, complete sequence.
CONTIG1038	BAD00041.1	55.56	18	8	0	12	65	460	477	0.63	26.9	AB124835	3052	cucumovirus	Cucumber mosaic virus RNA 2 segment, complete sequence.
CONTIG1038	ATU79660.1	55.56	18	8	0	12	65	460	477	0.63	26.9	MG025948	3053	cucumovirus	Cucumber mosaic virus isolate Rs segment RNA 2, complete sequence.
CONTIG1038	BAO57224.1	55.56	18	8	0	12	65	460	477	0.63	26.9	AB920778	3053	cucumovirus	Cucumber mosaic virus genomic RNA, segment RNA2, complete sequence, strain: m1.
CONTIG1038	BBC44069.1	55.56	18	8	0	12	65	460	477	0.63	26.9	LC363918	3058	cucumovirus	Cucumber mosaic virus Co-46 genomic RNA, segment: RNA2, complete sequence.
CONTIG1038	BAH70359.1	55.56	18	8	0	12	65	460	477	0.63	26.9	AB506796	3064	cucumovirus	Cucumber mosaic virus RNA 2, complete sequence, strain: Li.
CONTIG1038	AYD72584.1	55.56	18	8	0	12	65	460	477	0.63	26.9	MH567353	3019	cucumovirus	Cucumber mosaic virus isolate Kirinyaga3 2a protein gene, complete cds.
CONTIG1038	BBK03471.1	55.56	18	8	0	12	65	460	477	0.63	26.9	LC480454	3054	cucumovirus	Cucumber mosaic virus BH-Ligusticum genomic RNA, segment RNA2, complete sequence.
CONTIG1038	AHZ89401.1	55.56	18	8	0	12	65	460	477	0.63	26.9	KJ400003	3057	cucumovirus	Cucumber mosaic virus isolate 209 segment RNA2, complete sequence.
CONTIG1038	AMR72001.1	55.56	18	8	0	12	65	461	478	0.63	26.9	KT350981	3054	cucumovirus	Cucumber mosaic virus isolate ZMBJ segment RNA2, complete sequence.
CONTIG1038	AMN92171.1	55.56	18	8	0	12	65	460	477	0.73	26.9	KU558988	3138	cucumovirus	Cucumber mosaic virus isolate Rom segment RNA2, complete sequence.
CONTIG1038	AWK68093.1	45	20	11	0	9	68	160	179	0.74	26.6	MG919988	15763	closterovirus	Arracacha virus 1 isolate MS#6, complete genome.
CONTIG1038	AAB38756.2	50	22	11	0	3	68	128	149	0.74	26.6	U56902	19226	closterovirus	Citrus tristeza virus p346, 54-kDa RNA dependent RNA polymerase, p33, p6, p65, p61, p27, 25-kDa coat protein (CPG), p18, p13, p20, and p23 genes, complete cds.
CONTIG1038	ACE07026.1	55.56	18	8	0	12	65	461	478	0.78	26.9	EU723570	3047	cucumovirus	Cucumber mosaic virus strain PHz segment RNA2, complete sequence.
CONTIG1038	AXN56987.1	50	20	10	0	9	68	86	105	0.78	26.6	MH500053	16996	closterovirus	Blackcurrant leafroll-associated virus 1 isolate Oregon, complete genome.
CONTIG1038	BCA25902.1	45	20	11	0	9	68	1851	1870	0.91	26.6	LC523026	15036	ampelovirus	Little cherry virus 2 TAS16 RNA, complete genome.
CONTIG1038	QEL52507.1	55	20	9	0	3	62	806	825	0.92	26.6	MK517478	3643	blunervirus	Tomato blunervirus 1 isolate Fondi2018 segment RNA2, complete sequence.
CONTIG1038	AOV81702.1	47.62	21	11	0	6	68	10	30	0.95	25.8	KX355163	571	NA	Endornavirus-like virus clone 15 polyprotein gene, partial cds.
CONTIG1038	BAA95599.1	55.56	18	8	0	12	65	459	476	0.96	26.6	AB042293	3036	cucumovirus	Cucumber mosaic virus IA-2a gene for 2a protein, complete cds.
CONTIG1038	AQS99525.1	55.56	18	8	0	12	65	460	477	0.96	26.6	KX525733	3046	cucumovirus	Cucumber mosaic virus isolate PV-0474 segment RNA2, complete sequence.
CONTIG1038	QKI28872.1	55.56	18	8	0	12	65	459	476	0.96	26.6	MN841298	3222	cucumovirus	Toona sinensis cucumovirus strain pt109-lat-15-s2-plant 109, complete genome.
CONTIG1038	AIJ04678.1	55.56	18	8	0	12	65	460	477	0.96	26.6	KJ778900	2778	cucumovirus	Cucumber mosaic virus isolate TN NGK BoG 1 protein 2a and protein 2b genes, complete cds.
CONTIG1038	AIJ04674.1	55.56	18	8	0	12	65	460	477	0.96	26.6	KJ778898	2861	cucumovirus	Cucumber mosaic virus isolate TN TNAU SG1 protein 2a and protein 2b genes, complete cds.
CONTIG1038	QFZ79259.1	55.56	18	8	0	12	65	460	477	0.96	26.6	MK778780	2959	cucumovirus	Cucumber mosaic virus isolate yang-ss3-2 2a protein and 2b protein genes, complete cds.
CONTIG1038	QBM19861.1	55.56	18	8	0	12	65	460	477	0.96	26.6	MK482377	2985	cucumovirus	Cucumber mosaic virus isolate IIHR-CO2 segment RNA2, complete sequence.
CONTIG1038	AUS29444.1	55.56	18	8	0	12	65	460	477	0.96	26.6	MG470799	3003	cucumovirus	Cucumber mosaic virus isolate R1 segment RNA2 RNA-dependent RNA polymerase and 2b protein genes, complete cds.
CONTIG1038	ASD56691.1	55.56	18	8	0	12	65	460	477	0.96	26.6	KY794709	3023	cucumovirus	Cucumber mosaic virus isolate Met segment RNA2, complete sequence.
CONTIG1038	AQS99523.1	55.56	18	8	0	12	65	460	477	0.96	26.6	KX525732	3044	cucumovirus	Cucumber mosaic virus isolate PV-0506 segment RNA2, complete sequence.
CONTIG1038	AAD35092.1	55.56	18	8	0	12	65	460	477	0.96	26.6	AF150731	3044	cucumovirus	Cucumber mosaic virus segment RNA2 2a protein and 2b protein genes, complete cds.
CONTIG1038	AJK26760.1	55.56	18	8	0	12	65	460	477	0.96	26.6	KM272278	3045	cucumovirus	Cucumber mosaic virus strain KO segment RNA2, complete sequence.
CONTIG1038	AER35121.1	55.56	18	8	0	12	65	460	477	0.96	26.6	JN054637	3045	cucumovirus	Cucumber mosaic virus strain CLW2 RNA-dependent RNA polymerase and 2b protein genes, complete cds.
CONTIG1038	ABG79771.1	55.56	18	8	0	12	65	460	477	0.96	26.6	DQ785470	3045	cucumovirus	Cucumber mosaic virus clone pCb7RNA2 segment RNA2, complete sequence.
CONTIG1038	ASV48210.1	55.56	18	8	0	12	65	460	477	0.96	26.6	KX660757	3046	cucumovirus	Cucumber mosaic virus isolate Anhui segment RNA2, complete sequence.
CONTIG1038	ANE23815.1	55.56	18	8	0	12	65	460	477	0.96	26.6	KU255785	3046	cucumovirus	Cucumber mosaic virus strain FT segment RNA2, complete sequence.
CONTIG1038	ALP32185.1	55.56	18	8	0	12	65	460	477	0.96	26.6	KT921315	3046	cucumovirus	Cucumber mosaic virus isolate HM3 segment RNA2, complete sequence.
CONTIG1038	BAD19057.1	55.56	18	8	0	12	65	460	477	0.96	26.6	AB179765	3046	cucumovirus	Cucumber mosaic virus RNA 2 segment, complete sequence.
CONTIG1038	ABN05376.1	55.56	18	8	0	12	65	460	477	0.96	26.6	EF213024	3047	cucumovirus	Cucumber mosaic virus strain CTL segment RNA2, complete sequence.
CONTIG1038	ANE23825.1	55.56	18	8	0	12	65	460	477	0.96	26.6	KU255791	3048	cucumovirus	Cucumber mosaic virus strain DA segment RNA2, complete sequence.
CONTIG1038	ABD73003.1	55.56	18	8	0	12	65	460	477	0.96	26.6	DQ412731	3048	cucumovirus	Cucumber mosaic virus isolate Phy segment RNA2, complete sequence.
CONTIG1038	QKO28526.1	55.56	18	8	0	12	65	460	477	0.96	26.6	MN495618	3049	cucumovirus	Cucumber mosaic virus isolate ATCMV2 RNA-dependent RNA polymerase and silencing suppressor genes, complete cds.
CONTIG1038	AMX23555.1	55.56	18	8	0	12	65	460	477	0.96	26.6	KU947030	3049	cucumovirus	Cucumber mosaic virus segment RNA2, complete sequence.
CONTIG1038	QKO28529.1	55.56	18	8	0	12	65	460	477	0.96	26.6	MN495619	3050	cucumovirus	Cucumber mosaic virus isolate MKCMR2 RNA-dependent RNA polymerase and silencing suppressor genes, complete cds.
CONTIG1038	AGN55999.1	55.56	18	8	0	12	65	460	477	0.96	26.6	KC527718	3051	cucumovirus	Cucumber mosaic virus isolate RP38 segment RNA2, complete sequence.
CONTIG1038	AXL94173.1	55.56	18	8	0	12	65	460	477	0.96	26.6	MG021455	3052	cucumovirus	Cucumber mosaic virus isolate Ug90-RNA2 RNA-dependent RNA polymerase, hypothetical protein, and silencing suppressor genes, complete cds.
CONTIG1038	QEG59330.1	55.56	18	8	0	12	65	460	477	0.96	26.6	MK421104	3053	cucumovirus	Cucumber mosaic virus strain ZJAm segment RNA2, complete sequence.
CONTIG1038	BBE52280.1	55.56	18	8	0	12	65	460	477	0.96	26.6	LC390005	3054	NA	Cucumber mosaic virus RNA2 Ze genomic RNA, segment RNA2, complete sequence.
CONTIG1038	CCJ09631.1	55.56	18	8	0	12	65	460	477	0.96	26.6	HE962479	3054	cucumovirus	Cucumber mosaic virus RNA2 complete segment, genomic RNA, strain Vir.
CONTIG1038	BAW81815.1	55.56	18	8	0	12	65	460	477	0.96	26.6	LC066448	3039	cucumovirus	Cucumber mosaic virus genomic RNA, segment: 2, complete sequence, isolate: TRT611J.
CONTIG1038	AAC54616.1	55.56	18	8	0	12	65	460	477	0.98	26.6	U20218	3060	cucumovirus	Cucumber mosaic virus 2a protein and 2b protein genes, complete cds.
CONTIG1038	AYE57460.1	45	20	11	0	9	68	176	195	0.98	26.2	MG881767	15031	ampelovirus	Little cherry virus 2 isolate LChV-2-TA, complete genome.
CONTIG1038	AAM96221.1	45	20	11	0	9	68	216	235	0.99	26.2	AF416335	12447	ampelovirus	Little cherry virus 2 strain LC5 helicase gene, partial cds; RNA-dependent RNA polymerase, p5, putative coat protein p55, putative membrane protein p6, putative heat shock protein p60, p53, p22, and viral coat protein p39 genes, complete cds; and p15 gene, partial cds.
CONTIG1038	AAP87784.1	45	20	11	0	9	68	216	235	0.99	26.2	AF531505	15045	ampelovirus	Little cherry virus 2 isolate USA6b, complete genome.
CONTIG1038	QEY10254.1	45	20	11	0	9	68	216	235	0.99	26.2	MN131070	15405	ampelovirus	Little cherry virus 2 isolate FT185, partial genome.
CONTIG1038	ATB18128.1	45	20	11	0	9	68	216	235	1	26.2	MF069043	15425	ampelovirus	Little cherry virus 2 isolate Rube 74, complete genome.
CONTIG1038	QDK55522.1	45	20	11	0	9	68	216	235	1	26.2	MK803502	15037	ampelovirus	Little cherry virus 2 isolate GBVC_LChV2_100 BEREF16, complete genome.
CONTIG1038	QDR49959.1	45	20	11	0	9	68	216	235	1	26.2	MK895513	15040	ampelovirus	Little cherry virus 2 isolate GBVC_LChV2_071, complete genome.
CONTIG1038	AAK19544.1	45	20	11	0	9	68	1739	1758	1.1	26.2	AF333237	5944	ampelovirus	Little cherry virus-2 helicase and RNA dependent RNA polymerase genes, partial cds.
CONTIG1038	BCA25892.1	45	20	11	0	9	68	1851	1870	1.1	26.2	LC523025	15040	ampelovirus	Little cherry virus 2 TAS12 RNA, complete genome.
CONTIG1038	BCA25912.1	45	20	11	0	9	68	1851	1870	1.1	26.2	LC523027	15043	ampelovirus	Little cherry virus 2 LV16 RNA, complete genome.
CONTIG1038	BCA25932.1	45	20	11	0	9	68	1851	1870	1.1	26.2	LC523029	15045	ampelovirus	Little cherry virus 2 LV35 RNA, complete genome.
CONTIG1038	BCA25942.1	45	20	11	0	9	68	1851	1870	1.1	26.2	LC523030	15047	ampelovirus	Little cherry virus 2 LVV RNA, complete genome.
CONTIG1038	AZB50207.1	45	20	11	0	9	68	191	210	1.2	26.2	MH206615	13398	ampelovirus	Air potato virus 1 isolate APV1-FL, complete genome.
CONTIG1038	BCA25922.1	45	20	11	0	9	68	1851	1870	1.7	25.8	LC523028	15031	ampelovirus	Little cherry virus 2 LV27 RNA, complete genome.
CONTIG1038	CAT02557.1	50	18	9	0	12	65	461	478	1.8	25.8	FM881900	2935	cucumovirus	Gayfeather mild mottle virus, segment 2, 2a gene for 2a protein and 2b gene for 2b protein, genomic RNA, complete genome.
CONTIG1038	AOV81695.1	45.45	22	12	0	3	68	299	320	2.2	25.4	KX355157	3524	NA	Endornavirus-like virus clone 9 polyprotein and ORF2 genes, partial cds.
CONTIG1038	QFR98384.1	40	20	12	0	9	68	210	229	2.3	25	MN116751	13144	ampelovirus	Sugarcane mild mosaic virus isolate PSR07106, complete genome.
CONTIG1038	AVZ46855.1	47.62	21	11	0	6	68	5220	5240	2.5	25.4	MF098782	19936	NA	Rhizoctonia solani endornavirus 1 isolate GD-2, complete genome.
CONTIG1038	QDW65434.1	47.62	21	11	0	6	68	4442	4462	3	25	MK393905	14325	NA	Rhizoctonia solani endornavirus 7 isolate endorna4 polyprotein gene, complete cds.
CONTIG1038	BBD78657.1	52.94	17	8	0	12	62	447	463	3	25	LC380688	2943	cucumovirus	Peanut stunt virus PT genomic RNA, segment RNA2, complete sequence.
CONTIG1038	AAA70085.1	52.94	17	8	0	12	62	447	463	3	25	U15729	2947	cucumovirus	Peanut stunt virus ER RNA 2, complete sequence.
CONTIG1038	BBD78652.1	52.94	17	8	0	12	62	447	463	3.2	25	LC380685	2946	cucumovirus	Peanut stunt virus PK genomic RNA, segment RNA2, complete sequence.
CONTIG1038	ACF34994.1	52.94	17	8	0	12	62	447	463	3.2	25	EU570237	2982	cucumovirus	Peanut stunt virus strain P segment RNA2, complete sequence.
CONTIG1038	BBD78647.1	52.94	17	8	0	12	62	447	463	3.3	25	LC380682	2942	cucumovirus	Peanut stunt virus GF genomic RNA, segment RNA2, complete sequence.
CONTIG1038	BBD78667.1	52.94	17	8	0	12	62	447	463	3.3	25	LC380694	2948	cucumovirus	Peanut stunt virus Y11 genomic RNA, segment RNA2, complete sequence.
CONTIG1038	CAP19050.1	52.94	17	8	0	12	62	452	468	3.3	24.6	AM905354	2942	cucumovirus	Peanut stunt virus segment RNA2, complete sequence.
CONTIG1038	AXC08645.1	52.94	17	8	0	12	62	446	462	3.4	24.6	MF170157	2970	cucumovirus	Peanut stunt virus isolate Ke.Ke.A1 segment RNA2, complete sequence.
CONTIG1038	ADN83831.1	52.94	17	8	0	12	62	446	462	3.4	24.6	GU129698	2973	cucumovirus	Peanut stunt virus strain Ag segment RNA2, complete sequence.
CONTIG1038	AAR89466.1	52.94	17	8	0	12	62	464	480	3.4	24.6	AY429430	2966	cucumovirus	Peanut stunt virus segment RNA2, complete sequence.
CONTIG1038	AAD34235.1	52.94	17	8	0	12	62	187	203	3.4	24.6	AF083499	997	cucumovirus	Peanut stunt virus RNA2 2a protein gene, partial cds.
CONTIG1038	AXN56975.1	45	20	11	0	9	68	2958	2977	3.4	25	MH460558	17161	closterovirus	Blackcurrant leafroll-associated virus 1 isolate GR, complete genome.
CONTIG1038	CAC86464.1	44.44	18	10	0	12	65	464	481	3.5	24.6	AJ320274	3074	cucumovirus	Tomato aspermy virus 2a and 2b genes, genomic RNA, strain KC-TAV.
CONTIG1038	BBD78632.1	44.44	18	10	0	12	65	464	481	3.5	24.6	LC380673	3097	cucumovirus	Tomato aspermy virus H9 genomic RNA, segment RNA2, complete sequence.
CONTIG1038	ADR82074.1	44.44	18	10	0	12	65	464	481	3.6	24.6	HQ424164	3023	cucumovirus	Tomato aspermy virus strain BJ segment RNA2, complete sequence.
CONTIG1038	AHA10985.1	44.44	18	10	0	12	65	464	481	3.6	24.6	KF432414	3096	cucumovirus	Tomato aspermy virus isolate Henan 2a protein and 2b protein genes, complete cds.
CONTIG1038	CAC80001.1	52.94	17	8	0	12	62	457	473	4	24.6	AJ304394	3334	cucumovirus	Cucumber mosaic virus 2a gene for replicase and 2b gene for 2b protein, isolate LBO, genomic RNA 2.
CONTIG1038	CAC80003.1	52.94	17	8	0	12	62	457	473	4.2	24.6	AJ304395	3289	cucumovirus	Cucumber mosaic virus 2a gene for replicase and 2b gene for 2b protein, isolate NAK, genomic RNA 2.
CONTIG1038	BAJ41521.1	44.44	18	10	0	12	65	408	425	4.4	24.3	AB183263	2867	bromovirus	Brome mosaic virus RNA2, complete sequence.
CONTIG1038	AYA58347.1	40	20	12	0	9	68	2969	2988	4.7	24.3	MH541840	17141	closterovirus	Blackcurrant leafroll-associated virus 1, complete genome.
CONTIG1038	AHL25280.1	50	20	10	0	9	68	4741	4760	4.8	24.3	KC792590	14694	NA	Rhizoctonia solani endornavirus - RS002, partial genome.
CONTIG1038	ATG84349.1	47.37	19	10	0	9	65	241	259	4.8	24.3	KY073324	18563	ampelovirus	Grapevine leafroll-associated virus 3 isolate 8415B, complete genome.
CONTIG1038	AGI44298.1	71.43	14	4	0	9	50	839	852	5.3	24.3	KC433317	3939	blunervirus	Blueberry necrotic ring blotch virus segment RNA2, complete sequence.
CONTIG1038	AXN56966.1	40	20	12	0	9	68	2968	2987	5.4	24.3	MH460557	17313	closterovirus	Blackcurrant leafroll-associated virus 1 isolate G55, complete genome.
CONTIG1038	AYA22224.1	40	20	12	0	9	68	2967	2986	5.4	24.3	MH267701	17320	closterovirus	Blackcurrant-associated closterovirus 1 isolate BC, complete genome.
CONTIG1038	QEE80163.1	50	18	9	0	12	65	460	477	5.6	24.3	MK415657	3048	cucumovirus	Cucumber mosaic virus isolate TA-pe segment RNA2, complete sequence.
CONTIG1038	AXC08647.1	47.06	17	9	0	12	62	446	462	5.8	24.3	MF170158	2970	cucumovirus	Peanut stunt virus isolate Gi.As.Ar segment RNA2, complete sequence.
CONTIG1038	AZT88615.1	47.62	21	11	0	6	68	4386	4406	5.9	24.3	MK279476	14584	NA	Gyromitra esculenta endornavirus 1 strain GeEv1CBS 101906, complete genome.
CONTIG1038	ANR02699.1	42.86	21	12	0	6	68	119	139	6.4	23.9	KX349065	1011	NA	Rhizoctonia solani endornavirus 3 RNA-dependent RNA polymerase (RdRp) gene, partial cds.
CONTIG1038	AXI81988.1	42.11	19	11	0	9	65	237	255	6.7	23.9	MH521094	18619	ampelovirus	Grapevine leafroll-associated virus 3 isolate Cha137, partial genome.
CONTIG1038	QDW65433.1	38.1	21	13	0	6	68	4760	4780	6.7	23.9	MK393904	15273	NA	Rhizoctonia solani endornavirus 6 isolate endorna3 polyprotein gene, complete cds.
CONTIG1038	CCD33051.1	50	18	9	0	15	68	209	226	6.9	23.9	HE588185	16404	velarivirus	Grapevine leafroll-associated virus 7 complete genome, isolate AA42, genomic RNA.
CONTIG1038	AFU08344.1	42.11	19	11	0	9	65	241	259	7	23.9	JX266782	18475	ampelovirus	Grapevine leafroll-associated virus 3m isolate 139, complete genome.
CONTIG1038	AFU55337.1	42.11	19	11	0	9	65	211	229	7.3	23.9	JQ423939	18563	ampelovirus	Grapevine leafroll-associated virus 3 isolate LN, complete genome.
CONTIG1038	ARP51794.1	50	18	9	0	15	68	179	196	7.3	23.5	KY940820	16336	velarivirus	Grapevine leafroll-associated virus 7 isolate q4, complete genome.
CONTIG1038	BAM29350.1	50	18	9	0	15	68	179	196	7.3	23.5	AB720876	7726	velarivirus	Grapevine leafroll-associated virus 7 CP, p61, CPd, HSP70, RdRp, p12 genes for coat protein, p61 protein, CPd protein, heat shock protein 70, RNA dependent RNA polymerase, p12 protein, complete and partial cds, strain: Ru.
CONTIG1038	AIT52510.1	42.11	19	11	0	9	65	227	245	7.4	23.9	KM058745	18493	ampelovirus	Grapevine leafroll-associated virus 3 isolate GH24, complete genome.
CONTIG1038	AVD53876.1	42.11	19	11	0	9	65	224	242	7.4	23.5	KY707826	18576	ampelovirus	Grapevine leafroll-associated virus 3 isolate NdA121, partial genome.
CONTIG1038	AZR37617.1	42.11	19	11	0	9	65	212	230	7.5	23.5	MK032068	18599	ampelovirus	Grapevine leafroll-associated virus 3 isolate Vdl, complete genome.
CONTIG1038	AEQ59444.1	50	18	9	0	15	68	179	196	7.5	23.5	JN383343	16496	velarivirus	Grapevine leafroll-associated virus 7, partial genome.
CONTIG1038	AVD53865.1	42.11	19	11	0	9	65	224	242	7.5	23.5	KY707825	18478	ampelovirus	Grapevine leafroll-associated virus 3 isolate Rod96, partial genome.
CONTIG1038	ATG84337.1	42.11	19	11	0	9	65	241	259	7.5	23.5	KY073323	18572	ampelovirus	Grapevine leafroll-associated virus 3 isolate 8415A, complete genome.
CONTIG1038	AXN70106.1	50	18	9	0	15	68	219	236	7.6	23.5	MH364116	16616	velarivirus	Little cherry virus 1 isolate C118-Iso15, partial genome.
CONTIG1038	ACY66902.1	50	18	9	0	12	65	460	477	7.7	23.9	GU111228	3042	cucumovirus	Cucumber mosaic virus isolate New Delhi segment RNA2, complete sequence.
CONTIG1038	AYE53918.1	40.91	22	13	0	3	68	903	924	7.7	23.9	MG781153	4140	blunervirus	Tea plant necrotic ring blotch virus segment RNA2, complete sequence.
CONTIG1038	AXI82121.1	42.11	19	11	0	9	65	224	242	7.9	23.5	MH521105	18456	ampelovirus	Grapevine leafroll-associated virus 3 isolate Gre233, partial genome.
CONTIG1038	AGE45915.1	42.11	19	11	0	9	65	211	229	8.1	23.5	JX220900	11827	ampelovirus	Grapevine leafroll-associated virus 3 isolate NZ1-B polyprotein and RNA-dependent RNA polymerase genes, partial cds; and 5 kDa protein, HSP70-like protein, HSP90-like protein, coat protein, divergent coat protein, 21 kDa protein, 19.6 kDa protein, 19.7 kDa protein, 4 kDa protein, and 7 kDa protein genes, complete cds.
CONTIG1038	QGN00524.1	44.44	18	10	0	15	68	172	189	8.3	23.1	MK905349	673	velarivirus	Little cherry virus 1 isolate GBVC_LChV1_135 MO RNA dependent RNA polymerase (RdRp) gene, partial cds.
CONTIG1038	CDK12934.1	44.44	18	10	0	15	68	172	189	8.3	23.1	HG792394	673	velarivirus	Little cherry virus 1 partial RdRp gene for RNA dependent RNA polymerase, isolate 20 plum.
CONTIG1038	QBZ78401.1	42.11	19	11	0	9	65	206	224	8.4	23.5	MH814483	18574	ampelovirus	Grapevine leafroll-associated virus 3 isolate 12G438A, complete genome.
CONTIG1038	AFH35861.1	42.11	19	11	0	9	65	241	259	8.4	23.5	JQ655295	18671	ampelovirus	Grapevine leafroll-associated virus 3 isolate GH11, complete genome.
CONTIG1038	QBZ78388.1	42.11	19	11	0	9	65	206	224	8.5	23.5	MH814482	18580	ampelovirus	Grapevine leafroll-associated virus 3 isolate 12G402, complete genome.
CONTIG1038	QBZ78427.1	42.11	19	11	0	9	65	206	224	8.5	23.5	MH814485	18656	ampelovirus	Grapevine leafroll-associated virus 3 isolate 12G446, complete genome.
CONTIG1038	QBZ78466.1	42.11	19	11	0	9	65	206	224	8.6	23.5	MH814488	18488	ampelovirus	Grapevine leafroll-associated virus 3 isolate 17VT16, complete genome.
CONTIG1038	AXI82172.1	42.11	19	11	0	9	65	224	242	8.6	23.5	MH521109	18126	ampelovirus	Grapevine leafroll-associated virus 3 isolate Kat255b, partial genome.
CONTIG1038	AAA42741.1	38.89	18	11	0	12	65	419	436	8.6	23.5	M64713	2799	bromovirus	Broad bean mottle virus RNA 2, complete cds.
CONTIG1038	AAA86113.1	38.89	18	11	0	12	65	428	445	8.7	23.5	U24495	2834	bromovirus	Broad bean mottle virus Type strain 2a protein gene, complete cds.
CONTIG1038	AAA86114.1	38.89	18	11	0	12	65	428	445	8.7	23.5	U24496	2917	bromovirus	Broad bean mottle virus Mo strain 2a protein gene, complete cds.
CONTIG1038	BAI40162.1	38.89	18	11	0	12	65	431	448	8.7	23.5	AB444584	2862	bromovirus	Melandrium yellow fleck virus genomic RNA, segment RNA2, complete sequence, strain: KU1.
CONTIG1038	BAC10646.1	38.89	18	11	0	12	65	430	447	8.7	23.5	AB080599	2898	bromovirus	Spring beauty latent virus RNA2, complete sequence.
CONTIG1038	AFV67453.1	42.11	19	11	0	9	65	241	259	8.7	23.5	JQ796828	18552	ampelovirus	Grapevine leafroll-associated virus 3 clone 3, complete genome.
CONTIG1038	QLJ11277.1	38.89	18	11	0	12	65	431	448	9	23.5	MT153869	2859	bromovirus	Melandrium yellow fleck virus isolate MYFV-2018/1 segment RNA2, complete sequence.
CONTIG1038	AAF15943.1	41.18	17	10	0	12	62	450	466	9.1	23.5	U33146	2942	cucumovirus	Peanut stunt virus 2a protein (2a) gene, complete cds.
CONTIG1038	AZT88617.1	38.1	21	13	0	6	68	4640	4660	9.5	23.5	MK279478	15394	NA	Morchella importuna endornavirus 2 strain MiEv2SCYDJ1-A1, complete genome.
CONTIG1107	AUF72339.1	97.73	88	2	0	3	266	1061	1148	5e-53	181	KY471129	8610	crinivirus	Tomato chlorosis virus isolate ToCR-186 segment RNA1, complete sequence.
CONTIG1107	AGT79973.1	95.45	88	4	0	3	266	1061	1148	6e-52	177	KF018280	8596	crinivirus	Tomato chlorosis virus isolate NJ segment RNA1, complete sequence.
CONTIG1107	ASE04572.1	73.86	88	23	0	3	266	1061	1148	6e-41	146	KY618796	8596	crinivirus	Tomato chlorosis virus isolate XS segment RNA1, complete sequence.
CONTIG1107	QJZ28391.1	37.5	56	35	0	3	170	1101	1156	2e-06	46.2	MN814305	8488	crinivirus	Sedum sarmentosum crinivirus strain pt150-lat-3-NY, complete genome.
CONTIG1107	QMS92517.1	32.5	40	27	0	265	146	1434	1473	0.32	30	MT302541	13485	cytorhabdovirus	Citrus-associated rhabdovirus isolate PF1, complete genome.
CONTIG1107	AYD37624.1	32.5	40	27	0	265	146	1434	1473	0.44	29.6	MH282832	13469	cytorhabdovirus	Papaya cytorhabdovirus isolate Los Rios_Ec, complete genome.
CONTIG1107	QAU20941.1	32.5	40	27	0	265	146	1434	1473	0.46	29.6	MK202584	13467	cytorhabdovirus	Bean-associated cytorhabdovirus strain BaCV-BR-GO, complete genome.
CONTIG1107	QMS92530.1	32.5	40	27	0	265	146	1434	1473	0.46	29.6	MT302543	13505	cytorhabdovirus	Citrus-associated rhabdovirus isolate PF3, complete genome.
CONTIG1107	QMS92548.1	32.5	40	27	0	265	146	1434	1473	0.46	29.3	MT302546	13498	cytorhabdovirus	Citrus-associated rhabdovirus isolate C2, complete genome.
CONTIG1107	AHX84134.1	38.71	31	19	0	49	141	75	105	0.96	28.5	KJ462513	2586	mitovirus	Sclerotinia sclerotiorum mitovirus 6 isolate Lu471 RNA-dependent RNA polymerase gene, complete cds.
CONTIG1107	AHX84133.1	38.71	31	19	0	49	141	48	78	0.98	28.5	KJ462512	2584	mitovirus	Sclerotinia sclerotiorum mitovirus 6 isolate 14563 RNA-dependent RNA polymerase gene, complete cds.
CONTIG1107	AHF48630.1	38.71	31	19	0	49	141	48	78	0.99	28.5	KF913889	2564	mitovirus	Sclerotinia sclerotiorum mitovirus 14 RNA-dependent RNA polymerase (gp1) gene, complete cds.
CONTIG1107	AHF48628.1	37.5	32	20	0	49	144	48	79	1	28.5	KF913887	2593	mitovirus	Sclerotinia sclerotiorum mitovirus 12 RNA-dependent RNA polymerase (gp1) gene, complete cds.
CONTIG1107	ALD89100.1	38.71	31	19	0	49	141	48	78	1	28.5	KP900894	2572	mitovirus	Macrophomina phaseolina mitovirus 1 isolate Md5a RNA-dependent RNA polymerase gene, complete cds.
CONTIG1107	AXI69836.1	38.71	31	19	0	49	141	48	78	1	28.5	MH047856	2700	mitovirus	Sclerotinia sclerotiorum mitovirus 6 isolate Br1, complete genome.
CONTIG1107	QMS92553.1	30	40	28	0	265	146	1434	1473	1.1	28.5	MT302547	13526	cytorhabdovirus	Citrus-associated rhabdovirus isolate C3, complete genome.
CONTIG1107	AWY10977.1	38.71	31	19	0	49	141	48	78	1.2	28.1	MF444249	2557	mitovirus	Sclerotinia sclerotiorum mitovirus 14-A isolate SsMV14-A RNA-dependent RNA polymerase gene, complete cds.
CONTIG1107	AWY10988.1	38.71	31	19	0	49	141	48	78	1.5	28.1	MF444260	2536	mitovirus	Sclerotinia sclerotiorum mitovirus 30 isolate SsMV30 RNA-dependent RNA polymerase gene, complete cds.
CONTIG1107	CAB10764.1	42.31	26	15	0	178	101	753	778	1.6	28.1	Z97873	5834	pomovirus	Beet soil-borne virus RNA1 for 145 kDa protein, and 204 kDa protein.
CONTIG1107	CAB10763.1	42.31	26	15	0	178	101	753	778	1.6	27.7	Z97873	5834	pomovirus	Beet soil-borne virus RNA1 for 145 kDa protein, and 204 kDa protein.
CONTIG1107	AWY10976.1	34.38	32	21	0	49	144	8	39	1.7	27.7	MF444248	1176	mitovirus	Sclerotinia sclerotiorum mitovirus 12-A isolate SsMV12-A2 RNA-dependent RNA polymerase gene, partial cds.
CONTIG1107	AAL13274.1	28.57	42	30	0	57	182	523	564	3.6	26.9	AF404509	8303	soymovirus	Blueberry red ringspot virus, complete genome.
CONTIG1107	AEQ49589.1	28.57	42	30	0	57	182	523	564	3.8	26.9	JN205460	8265	soymovirus	Blueberry red ringspot virus isolate BRRSV24, complete genome.
CONTIG1107	AEE01492.1	28.57	42	30	0	57	182	546	587	3.9	26.9	JF421559	8299	soymovirus	Blueberry red ringspot virus isolate Coville 546 from Slovenia, complete genome.
CONTIG1107	BAP99818.1	38.46	39	18	2	155	259	814	850	4.6	26.6	AB971661	9562	NA	Chaetoceros tenuissimus RNA virus type-II DNA, nearly complete genome, isolate: SS10-16V.
CONTIG1107	AEH95573.1	26.19	42	31	0	57	182	533	574	8.7	25.8	HM159264	8302	soymovirus	Blueberry red ringspot virus isolate Darrow 5, complete genome.
CONTIG1107	QKK82966.1	29.73	37	26	0	214	104	464	500	9.1	25.8	MN832462	8912	NA	Trichosanthes kirilowii picorna-like virus strain pt111-pic-5 genomic sequence.
CONTIG1107	AAW63128.1	27.4	73	39	2	3	191	58	126	9.7	25.8	AY860978	7496	NA	Strawberry latent ringspot virus NCGR MEN 454.001 segment RNA1, complete sequence.
CONTIG1117	QHW03682.1	100	15	0	0	2	46	1476	1490	1e-05	41.2	MN882023	6397	tobamovirus	Tomato brown rugose fruit virus isolate 38890029_B, complete genome.
CONTIG1117	ABN79257.1	100	15	0	0	2	46	1476	1490	1e-05	41.2	EF392659	6349	tobamovirus	Tobacco mosaic virus strain pet-TW readthrough protein (RdRp), RNA-dependent RNA polymerase (RdRp), movement protein (MP), and coat protein (CP) genes, complete cds.
CONTIG1117	BAC67678.1	100	15	0	0	2	46	1476	1490	1e-05	41.2	AB083196	6385	tobamovirus	Tomato mosaic virus genomic RNA, complete genome, strain:L11A-Fukushima.
CONTIG1117	CCC33060.1	100	15	0	0	2	46	1476	1490	1e-05	41.2	FR878069	6392	tobamovirus	Tobacco mosaic virus strain Ohio V, complete genome, genomic RNA.
CONTIG1117	BCI92999.1	100	15	0	0	2	46	1476	1490	1e-05	41.2	LC571586	6395	tobamovirus	Rehmannia mosaic virus Jiou RNA, complete genome.
CONTIG1117	ABN59374.1	100	15	0	0	2	46	1476	1490	1e-05	41.2	EF375551	6395	tobamovirus	Rehmannia mosaic virus isolate Henan, complete genome.
CONTIG1117	BAA09876.1	100	15	0	0	2	46	1476	1490	1e-05	41.2	D63809	6395	tobamovirus	Tobacco mosaic virus genomic RNA for 130K protein, 180K protein, 30K protein and coat protein, complete sequence.
CONTIG1117	BAL04983.1	100	15	0	0	2	46	1476	1490	1e-05	41.2	AB628188	6395	tobamovirus	Rehmannia mosaic virus genomic RNA, complete genome, isolate: Japanese.
CONTIG1117	AJL35118.1	100	15	0	0	2	46	1476	1490	1e-05	41.2	KP202857	6399	tobamovirus	Tomato mottle mosaic virus isolate 10-100, complete genome.
CONTIG1117	ABC87810.1	93.33	15	1	0	2	46	1469	1483	3e-05	39.7	DQ355023	6375	tobamovirus	Bell pepper mottle virus, complete genome.
CONTIG1117	AYQ58957.1	93.33	15	1	0	2	46	1476	1490	6e-05	38.9	MK012556	6397	tobamovirus	Brugmansia latent virus isolate 1996-4584, complete genome.
CONTIG1117	CAL39883.1	86.67	15	2	0	2	46	1473	1487	0.0001	37.7	AM398436	6381	tobamovirus	Brugmansia sp. tobamovirus complete virion genome.
CONTIG1117	BAA02700.1	86.67	15	2	0	2	46	1481	1495	0.0002	37.4	D13438	6507	tobamovirus	Obuda pepper virus genomic RNA for 130K protein, 180K protein, 30K protein and coat protein, complete cds.
CONTIG1117	BAC07266.1	86.67	15	2	0	2	46	1481	1495	0.0002	37.4	AB089381	6524	tobamovirus	Paprika mild mottle virus complete genome, strain:Japanese.
CONTIG1117	ACF17698.1	100	15	0	0	2	46	184	198	0.0002	37	EU796226	860	tobamovirus	Tobacco mosaic virus RNA polymerase gene, partial cds.
CONTIG1117	QIP75688.1	100	15	0	0	2	46	334	348	0.0002	37	MN186255	6426	tobamovirus	Tobacco mosaic virus isolate Henan9-2-2017 CP, MP, 183K protein, and 130K protein genes, complete cds.
CONTIG1117	AVK59485.1	100	15	0	0	2	46	334	348	0.0002	37	MF348202	6369	tobamovirus	Rehmannia mosaic virus isolate NcaS, complete genome.
CONTIG1117	ABC87812.1	93.33	15	1	0	2	46	335	349	0.0006	35.4	DQ355023	6375	tobamovirus	Bell pepper mottle virus, complete genome.
CONTIG1117	ANF29781.1	80	15	3	0	2	46	1476	1490	0.001	35	KU659022	6350	tobamovirus	Tropical soda apple mosaic virus isolate Okeechobee, complete genome.
CONTIG1117	AIC77173.1	80	15	3	0	2	46	1476	1490	0.001	34.7	KJ631123	6356	tobamovirus	Pepper mild mottle virus isolate HP1, complete genome.
CONTIG1117	CAC59955.1	80	15	3	0	2	46	1476	1490	0.001	34.7	AJ308228	6357	tobamovirus	Pepper Mild Mottle Virus proviral gene for 183 kDa protein, gene for 126 kDa protein, gene for 28 kDa protein and cp gene, genomic RNA.
CONTIG1117	APG77540.1	80	15	3	0	2	46	1501	1515	0.001	34.7	KX883742	6362	tobamovirus	Pepper mild mottle virus replicase gene, partial cds; and movement protein and coat protein genes, complete cds.
CONTIG1117	BAB83986.1	80	15	3	0	2	46	1471	1485	0.002	34.3	AB078435	6356	tobamovirus	Tobacco mild green mosaic virus complete genome, strain:Japanese.
CONTIG1117	AYE91498.1	80	15	3	0	2	46	1471	1485	0.002	34.3	MH730970	6502	tobamovirus	Tobacco mild green mosaic virus isolate Ng92/73, complete genome.
CONTIG1117	QDO67152.1	80	15	3	0	2	46	1471	1485	0.002	34.3	MK648158	6414	tobamovirus	Tobacco mild green mosaic virus isolate TMGMV-CaJO, complete genome.
CONTIG1117	AAQ03050.2	80	15	3	0	2	46	1502	1516	0.002	33.9	AF395898	6485	tobamovirus	Hibiscus latent Singapore virus, complete genome.
CONTIG1117	BBC15190.1	80	15	3	0	2	46	1502	1516	0.003	33.9	LC127213	6441	tobamovirus	Hibiscus latent Singapore virus genomic RNA, complete genome, isolate: J.
CONTIG1117	AYN80427.1	80	15	3	0	2	46	1509	1523	0.003	33.5	MH271423	6422	tobamovirus	Cucumber green mottle mosaic virus isolate CG018, complete genome.
CONTIG1117	AVQ10107.1	80	15	3	0	2	46	1509	1523	0.003	33.5	KY910829	6422	tobamovirus	Cucumber green mottle mosaic virus isolate EU2, complete genome.
CONTIG1117	AVQ10103.1	80	15	3	0	2	46	1509	1523	0.003	33.5	KY910828	6422	tobamovirus	Cucumber green mottle mosaic virus isolate EU1, complete genome.
CONTIG1117	AYN80491.1	80	15	3	0	2	46	1509	1523	0.003	33.5	MH271439	6423	tobamovirus	Cucumber green mottle mosaic virus isolate CG034, complete genome.
CONTIG1117	AYN80399.1	80	15	3	0	2	46	1509	1523	0.003	33.5	MH271416	6424	tobamovirus	Cucumber green mottle mosaic virus isolate CG010, complete genome.
CONTIG1117	APG77731.1	80	15	3	0	2	46	1509	1523	0.003	33.5	KX883801	6497	tobamovirus	Cucumber green mottle mosaic virus strain spider132626 replicase, movement protein, and coat protein genes, complete cds.
CONTIG1117	AGZ63345.1	73.33	15	4	0	2	46	1478	1492	0.009	32.3	KF495564	6379	tobamovirus	Yellow tailflower mild mottle virus isolate Cervantes, complete genome.
CONTIG1117	QJX15767.1	73.33	15	4	0	2	46	1465	1479	0.012	32	MN399747	6305	tobamovirus	Turnip vein-clearing virus isolate Salzlandkreis-2_18 RNA replicase read-through component, RNA replicase component, movement protein, and coat protein genes, complete cds.
CONTIG1117	AEU04723.1	73.33	15	4	0	2	46	1465	1479	0.012	32	JN205073	6311	tobamovirus	Turnip vein-clearing virus strain NZ-438, complete genome.
CONTIG1117	CAA82559.1	73.33	15	4	0	2	46	1465	1479	0.012	32	Z29370	6312	tobamovirus	Turnip vein-clearing virus genes for RNA-dependent RNA polymerase, 122K protein, transport protein and coat protein, genomic RNA.
CONTIG1117	QED45330.1	73.33	15	4	0	2	46	1465	1479	0.012	32	MH370485	6312	tobamovirus	Turnip vein-clearing virus isolate ApH, complete genome.
CONTIG1117	QIJ70154.1	73.33	15	4	0	2	46	1465	1479	0.013	32	MT129780	6285	tobamovirus	Ribgrass mosaic virus strain GUNCC_DN54313-32, complete genome.
CONTIG1117	BAF37652.1	73.33	15	4	0	2	46	1460	1474	0.013	32	AB261175	6304	tobamovirus	Youcai mosaic virus genomic RNA, complete genome, isolate: 722.
CONTIG1117	AEV92949.1	73.33	15	4	0	2	46	1461	1475	0.013	32	JN634066	6304	tobamovirus	Youcai mosaic virus isolate Br, complete genome.
CONTIG1117	AAP79445.1	73.33	15	4	0	2	46	1461	1475	0.013	32	AY318866	6304	tobamovirus	Youcai mosaic virus, complete genome.
CONTIG1117	AAC02783.1	73.33	15	4	0	2	46	1465	1479	0.013	32	U03387	6311	tobamovirus	Turnip vein-clearing virus strain OSU, complete genome.
CONTIG1117	AEI69660.1	73.33	15	4	0	2	46	1465	1479	0.013	32	HQ667979	6311	tobamovirus	Ribgrass mosaic virus strain Kons.1105 isolate R14, complete genome.
CONTIG1117	ACB73170.1	73.33	15	4	0	2	46	1460	1474	0.014	32	EU571218	6301	tobamovirus	Youcai mosaic virus isolate Wh, complete genome.
CONTIG1117	AGW21597.1	73.33	15	4	0	2	46	1461	1475	0.014	32	KF137561	6303	tobamovirus	Youcai mosaic virus isolate W41, complete genome.
CONTIG1117	AFT83336.1	73.33	15	4	0	2	46	1461	1475	0.014	32	JX422022	6304	tobamovirus	Youcai mosaic virus isolate SX, complete genome.
CONTIG1117	AVK94642.1	73.33	15	4	0	2	46	1461	1475	0.014	32	MF542264	6303	tobamovirus	Youcai mosaic virus isolate Rg, complete genome.
CONTIG1117	BAB82440.1	73.33	15	4	0	2	46	1461	1475	0.014	31.6	AB017503	6298	tobamovirus	Wasabi mottle virus genomic RNA, complete genome, isolate: Shizuoka.
CONTIG1117	ASC60202.1	80	15	3	0	2	46	331	345	0.014	31.6	KX683424	5686	tobamovirus	Piper chlorosis virus isolate DSMZ PV-1126 replicase gene, partial cds; and RNA polymerase, movement protein, and coat protein genes, complete cds.
CONTIG1117	AEI69657.1	73.33	15	4	0	2	46	1465	1479	0.016	31.6	HQ667978	6311	tobamovirus	Ribgrass mosaic virus strain NZ-439 isolate TP9-186-L9, complete genome.
CONTIG1117	QIJ70147.1	73.33	15	4	0	2	46	1465	1479	0.017	31.6	MT129775	6265	tobamovirus	Ribgrass mosaic virus strain GudgCC_DN40115-8, complete genome.
CONTIG1117	ACV13190.1	73.33	15	4	0	2	46	1465	1479	0.018	31.6	GQ401365	6311	tobamovirus	Ribgrass mosaic virus strain RMV Actinidia-AC isolate M2/A4, complete genome.
CONTIG1117	BAF93918.1	80	15	3	0	2	46	362	376	0.019	31.2	AB369274	6423	tobamovirus	Cucumber green mottle mosaic virus genomic RNA, complete genome, strain: Watermelon.
CONTIG1117	CAJ13997.1	66.67	15	5	0	2	46	1465	1479	0.021	31.2	AM040955	6279	tobamovirus	Streptocarpus flower break virus, complete genome.
CONTIG1117	BAA87615.1	73.33	15	4	0	2	46	1531	1545	0.023	31.2	AB015145	6515	tobamovirus	Kyuri green mottle mosaic virus genomic RNA, complete sequence of strain Yodo.
CONTIG1117	BAF37644.1	73.33	15	4	0	2	46	1531	1545	0.027	30.8	AB261167	6485	tobamovirus	Cucumber mottle virus genomic RNA, complete genome.
CONTIG1117	AGO32737.1	73.33	15	4	0	2	46	1509	1523	0.031	30.8	KF155231	6424	tobamovirus	Cucumber green mottle mosaic virus isolate Ec, complete genome.
CONTIG1117	AIA57390.1	66.67	15	5	0	2	46	1512	1526	0.032	30.8	KJ395757	6688	tobamovirus	Plumeria mosaic virus isolate Plu-Ind-1, complete genome.
CONTIG1117	ANH10865.1	76.92	13	3	0	2	40	1505	1517	0.046	30	KU854932	6460	tobamovirus	Rattail cactus necrosis-associated virus isolate nopal verdura-2, complete genome.
CONTIG1117	ALT22314.1	73.33	15	4	0	2	46	1672	1686	0.048	30	KT225277	5961	pomovirus	Soil-borne virus 2 isolate IS16 segment RNA1 putative replicase (ORF2) and polymerase (ORF1) genes, complete cds.
CONTIG1117	ATU47245.1	76.92	13	3	0	2	40	1505	1517	0.048	30	KY348773	6474	tobamovirus	Rattail cactus necrosis-associated virus isolate parviMex-1, complete genome.
CONTIG1117	AEV53621.1	76.92	13	3	0	2	40	1505	1517	0.048	30	JF729471	6506	tobamovirus	Rattail cactus necrosis associated virus, complete genome.
CONTIG1117	ADN93254.1	76.92	13	3	0	2	40	1506	1518	0.052	30	HM026454	6643	tobamovirus	Frangipani mosaic virus isolate FrMV-P, complete genome.
CONTIG1117	AWM98766.2	76.92	13	3	0	2	40	1461	1473	0.059	30	MF434821	6453	tobamovirus	Opuntia virus 2 isolate Nopal_hec Mex, complete genome.
CONTIG1117	AXG50304.1	73.33	15	4	0	2	46	1531	1545	0.061	30	MF960828	6497	tobamovirus	Bottle gourd mottle virus isolate WT2, complete genome.
CONTIG1117	AZF99047.1	66.67	15	5	0	2	46	345	359	0.088	29.3	MH645158	6281	tobamovirus	Ullucus tobamovirus 1 isolate UTomV1, partial genome.
CONTIG1117	ALU84940.1	66.67	15	5	0	2	46	1506	1520	0.1	29.3	KP828049	6453	tobamovirus	Hibiscus latent Fort Pierce virus isolate HLFPV-BR, complete genome.
CONTIG1117	ARI47178.1	83.33	12	2	0	2	37	1467	1478	0.14	28.9	KX434725	6386	tobamovirus	Hoya chlorotic spot virus isolate 12-415, complete genome.
CONTIG1117	AYN80379.1	66.67	15	5	0	2	46	1509	1523	0.16	28.5	MH271411	6422	tobamovirus	Cucumber green mottle mosaic virus isolate CG005, complete genome.
CONTIG1117	AEV40683.1	66.67	15	5	0	2	46	1530	1544	0.16	28.5	JN226146	6571	tobamovirus	Cucumber fruit mottle mosaic virus isolate Cm, complete genome.
CONTIG1117	CAC44966.1	66.67	15	5	0	2	46	1531	1545	0.16	28.5	AJ295948	6514	tobamovirus	Kyuri green mottle mosaic virus replicase (131 and 189 KDa), cp, and mp genes.
CONTIG1117	AVW80123.1	66.67	15	5	0	2	46	1531	1545	0.16	28.5	MF066176	6517	tobamovirus	Zucchini green mottle mosaic virus isolate GXBG1, complete genome.
CONTIG1117	AAR04337.1	76.92	13	3	0	2	40	320	332	0.16	28.1	AH013329	2206	pomovirus	Potato mop-top virus isolate 54-19 RNA-dependent RNA polymerase genes, partial cds.
CONTIG1117	ABX57121.1	71.43	14	4	0	2	43	358	371	0.16	28.5	EU043335	6449	tobamovirus	Cactus mild mottle virus isolate CMMoV-Kr, complete genome.
CONTIG1117	ALT22300.1	76.92	13	3	0	2	40	1699	1711	0.17	28.5	KT225271	6170	pomovirus	Colombian potato soil-borne virus isolate IS9 segment RNA1 putative replicase (ORF2) and polymerase (ORF1) genes, complete cds.
CONTIG1117	AEF01559.1	66.67	15	5	0	2	46	1474	1488	0.19	28.5	HQ389540	6791	tobamovirus	Passion fruit mosaic virus, complete genome.
CONTIG1117	ALM54972.1	76.92	13	3	0	2	40	1661	1673	0.2	28.1	KR857349	6041	pomovirus	Potato mop-top virus isolate CO1 segment RNA1 rep protein 2 and rep protein 1 genes, complete cds.
CONTIG1117	AEI29173.1	66.67	15	5	0	2	46	1463	1477	0.21	28.1	JF807914	6674	tobamovirus	Passion fruit mosaic virus-TGP isolate 05TGP00580 putative RNA replicase gene, partial cds; and putative cysteine-rich protein, putative movement protein, and putative coat protein genes, complete cds.
CONTIG1117	CAA57642.1	66.67	15	5	0	2	46	1470	1484	0.28	27.7	X82130	6618	tobamovirus	Odontoglossum ringspot virus RNA for replicase, movement protein and coat protein genes.
CONTIG1117	AEW50165.1	66.67	12	4	0	2	37	1496	1507	0.29	27.7	JN566124	6514	tobamovirus	Clitoria yellow mottle virus isolate Larrimah, complete genome.
CONTIG1117	CAA57643.1	66.67	15	5	0	2	46	332	346	0.32	27.3	X82130	6618	tobamovirus	Odontoglossum ringspot virus RNA for replicase, movement protein and coat protein genes.
CONTIG1117	BCG11494.1	66.67	12	4	0	2	37	1492	1503	0.37	27.3	D84000	6483	tobamovirus	Sunn-hemp mosaic virus SH8TP2 RNA, complete genome.
CONTIG1117	ABD94119.1	76.92	13	3	0	2	40	343	355	0.93	26.2	DQ356949	6794	tobamovirus	Maracuja mosaic virus, complete genome.
CONTIG1117	CAB10764.1	75	12	3	0	2	37	1627	1638	1.5	25.8	Z97873	5834	pomovirus	Beet soil-borne virus RNA1 for 145 kDa protein, and 204 kDa protein.
CONTIG1117	CAY39849.1	75	12	3	0	2	37	1627	1638	1.5	25.8	FN386612	5835	pomovirus	Beet soil-borne virus segment RNA-1, complete sequence, clone pUBS-1-wt, genomic RNA.
CONTIG1117	CAA11457.1	75	12	3	0	2	37	1667	1678	1.6	25.4	AJ223596	6003	pomovirus	Beet virus Q genomic RNA 1.
CONTIG1117	AKA63704.1	60	15	6	0	2	46	1545	1559	1.8	25.4	KJ826365	6746	tobravirus	Tobacco rattle virus strain HaB segment RNA 1, complete sequence.
CONTIG1117	ACX54058.1	60	15	6	0	2	46	1545	1559	1.8	25.4	GQ903771	6791	tobravirus	Tobacco rattle virus isolate MI-1 segment RNA1, complete sequence.
CONTIG1117	BCA93636.1	69.23	13	4	0	2	40	1605	1617	2	25.4	LC528622	7037	tobravirus	Pea early-browning virus LyV66-91 RNA, segment RNA1 complete sequence.
CONTIG1117	CAB57882.1	83.33	12	2	0	2	37	1702	1713	2	25.4	AJ132578	7111	furovirus	Oat golden stripe virus RNA1 complete genome.
CONTIG1117	CAB37343.1	69.23	13	4	0	2	40	1605	1617	2.2	25	X14006	7073	tobravirus	Pea early browning virus (PEBV) genomic RNA1 for 141K, 201K, 30K and 12K proteins.
CONTIG1117	AAA47081.1	69.23	13	4	0	2	40	1537	1549	2.4	25	L23972	6828	tobravirus	Pepper ringspot viral 12k, 29k 136k and 195k protein RNA, complete cds.
CONTIG1117	CAO78189.1	53.33	15	7	0	2	46	338	352	3.3	24.3	AM749666	1533	tobravirus	Tobacco rattle virus partial read-through read-through gene for putative 57-kDa polymerase, isolate GR, genomic RNA.
CONTIG1117	AKH39758.1	76.92	13	3	0	2	40	1391	1403	3.4	24.6	KP760461	4490	goravirus	Drakaea virus A isolate Canning Mills replicase (ORF1) gene, partial cds.
CONTIG1117	CAE52518.1	53.33	15	7	0	2	46	1545	1559	3.7	24.3	AJ586803	6617	tobravirus	Tobacco rattle virus Hel gene, Rep gene, P1a gene and P1b gene and 3' UTR, genomic RNA.
CONTIG1117	AGB34172.1	53.33	15	7	0	2	46	1545	1559	3.7	24.3	JX912715	6636	tobravirus	Tobacco rattle virus strain 1AKBH replication-associated protein 2, replicase-associated protein 1, movement protein (P1a), and 16K protein genes, complete cds.
CONTIG1117	ALT31804.1	53.33	15	7	0	2	46	1545	1559	3.7	24.3	KT734611	6737	tobravirus	Tobacco rattle virus isolate Rostock, partial genome.
CONTIG1117	AHG52746.1	53.33	15	7	0	2	46	1545	1559	3.7	24.3	KF758790	6788	tobravirus	Tobacco rattle virus isolate 11r21 segment RNA1, complete sequence.
CONTIG1117	AAD48027.2	53.33	15	7	0	2	46	1545	1559	3.7	24.3	AF166084	6791	tobravirus	Tobacco rattle virus RNA1 134 kDa protein, 194 kDa protein, 29 kDa protein, and 16 kDa protein genes, complete cds.
CONTIG1117	BAA94797.1	75	12	3	0	2	37	356	367	4	24.3	AB033689	7226	furovirus	Japanese soil-borne wheat mosaic virus genomic RNA 1 for 152-kDa protein, 59-kDa readthrough protein, 37-kDa movement protein, complete and partial cds.
CONTIG1117	AAF18330.1	75	12	3	0	2	37	1665	1676	4.1	24.3	AF146279	6985	furovirus	Soil-borne rye mosaic virus strain C RNA1 148K protein, 207K protein, and 37K protein genes, complete cds.
CONTIG1117	CAB56599.1	75	12	3	0	2	37	1665	1676	4.1	24.3	AJ132576	7025	furovirus	Soil-borne cereal mosaic virus RNA1 complete genome.
CONTIG1117	AAF18327.1	75	12	3	0	2	37	1665	1676	4.1	24.3	AF146278	7026	furovirus	Soil-borne rye mosaic virus strain G RNA1 148K protein, 207K protein, and 37K protein genes, complete cds.
CONTIG1117	AAA48492.1	75	12	3	0	2	37	1677	1688	4.1	24.3	L07937	7099	furovirus	Soil-borne wheat mosaic virus (SBWMV) complete RNA 1 segment: 150 kDa protein, 209 kDa readthrough protein and 37 kDa protein genes, complete cds.
CONTIG1117	QGT41043.1	75	12	3	0	2	37	1677	1688	4.1	24.3	MN241032	7110	furovirus	Soil-borne wheat mosaic virus isolate SBWMV-OH2 segment RNA1, complete sequence.
CONTIG1117	BAP90385.1	75	12	3	0	2	37	1707	1718	4.2	24.3	AB935553	7147	furovirus	Chinese wheat mosaic virus genomic RNA, complete genome, isolate: Nagano-A, segment: 1.
CONTIG1117	BAG50441.1	75	12	3	0	2	37	1707	1718	4.2	24.3	AB299271	7147	furovirus	Chinese wheat mosaic virus genomic RNA, complete genome, segment: RNA1.
CONTIG1117	BAP18643.1	69.23	13	4	0	2	40	323	335	5.9	23.5	AB976029	5519	goravirus	Gentian ovary ring-spot virus genomic RNA, segment 1, complete sequence, isolate: S.
CONTIG1117	CAA27319.1	53.33	15	7	0	2	46	40	54	6.3	23.1	X03685	2077	tobravirus	Tobacco rattle virus strain PSG RNA1 3' terminal sequence (2 kb).
CONTIG1132	BAC67679.1	94.74	19	1	0	1	57	550	568	0.0003	36.6	AB083196	6385	tobamovirus	Tomato mosaic virus genomic RNA, complete genome, strain:L11A-Fukushima.
CONTIG1132	BAC67678.1	94.74	19	1	0	1	57	550	568	0.0004	36.6	AB083196	6385	tobamovirus	Tomato mosaic virus genomic RNA, complete genome, strain:L11A-Fukushima.
CONTIG1132	ABC87811.1	84.21	19	3	0	1	57	550	568	0.001	35	DQ355023	6375	tobamovirus	Bell pepper mottle virus, complete genome.
CONTIG1132	ABC87810.1	84.21	19	3	0	1	57	550	568	0.001	35	DQ355023	6375	tobamovirus	Bell pepper mottle virus, complete genome.
CONTIG1132	AJL35117.1	89.47	19	2	0	1	57	550	568	0.003	34.3	KP202857	6399	tobamovirus	Tomato mottle mosaic virus isolate 10-100, complete genome.
CONTIG1132	AJL35118.1	89.47	19	2	0	1	57	550	568	0.003	34.3	KP202857	6399	tobamovirus	Tomato mottle mosaic virus isolate 10-100, complete genome.
CONTIG1132	ABN79256.1	84.21	19	3	0	1	57	550	568	0.009	32.7	EF392659	6349	tobamovirus	Tobacco mosaic virus strain pet-TW readthrough protein (RdRp), RNA-dependent RNA polymerase (RdRp), movement protein (MP), and coat protein (CP) genes, complete cds.
CONTIG1132	BCI93000.1	88.89	18	2	0	1	54	550	567	0.009	32.3	LC571586	6395	tobamovirus	Rehmannia mosaic virus Jiou RNA, complete genome.
CONTIG1132	CCC33060.1	84.21	19	3	0	1	57	550	568	0.009	32.3	FR878069	6392	tobamovirus	Tobacco mosaic virus strain Ohio V, complete genome, genomic RNA.
CONTIG1132	ABN79257.1	84.21	19	3	0	1	57	550	568	0.009	32.3	EF392659	6349	tobamovirus	Tobacco mosaic virus strain pet-TW readthrough protein (RdRp), RNA-dependent RNA polymerase (RdRp), movement protein (MP), and coat protein (CP) genes, complete cds.
CONTIG1132	BCI92999.1	88.89	18	2	0	1	54	550	567	0.01	32.3	LC571586	6395	tobamovirus	Rehmannia mosaic virus Jiou RNA, complete genome.
CONTIG1132	BAL04984.1	88.89	18	2	0	1	54	550	567	0.014	32	AB628188	6395	tobamovirus	Rehmannia mosaic virus genomic RNA, complete genome, isolate: Japanese.
CONTIG1132	AVK59484.1	88.89	18	2	0	1	54	550	567	0.014	32	MF348202	6369	tobamovirus	Rehmannia mosaic virus isolate NcaS, complete genome.
CONTIG1132	QHW03683.1	88.89	18	2	0	1	54	550	567	0.014	32	MN882023	6397	tobamovirus	Tomato brown rugose fruit virus isolate 38890029_B, complete genome.
CONTIG1132	BAL04983.1	88.89	18	2	0	1	54	550	567	0.015	32	AB628188	6395	tobamovirus	Rehmannia mosaic virus genomic RNA, complete genome, isolate: Japanese.
CONTIG1132	QHW03682.1	88.89	18	2	0	1	54	550	567	0.016	32	MN882023	6397	tobamovirus	Tomato brown rugose fruit virus isolate 38890029_B, complete genome.
CONTIG1132	ABN59375.1	83.33	18	3	0	1	54	550	567	0.021	31.6	EF375551	6395	tobamovirus	Rehmannia mosaic virus isolate Henan, complete genome.
CONTIG1132	ABN59374.1	83.33	18	3	0	1	54	550	567	0.022	31.2	EF375551	6395	tobamovirus	Rehmannia mosaic virus isolate Henan, complete genome.
CONTIG1132	BAA09877.1	83.33	18	3	0	1	54	550	567	0.027	31.2	D63809	6395	tobamovirus	Tobacco mosaic virus genomic RNA for 130K protein, 180K protein, 30K protein and coat protein, complete sequence.
CONTIG1132	QIP75687.1	83.33	18	3	0	1	54	550	567	0.028	31.2	MN186255	6426	tobamovirus	Tobacco mosaic virus isolate Henan9-2-2017 CP, MP, 183K protein, and 130K protein genes, complete cds.
CONTIG1132	BAA09876.1	93.75	16	1	0	1	48	550	565	0.028	31.2	D63809	6395	tobamovirus	Tobacco mosaic virus genomic RNA for 130K protein, 180K protein, 30K protein and coat protein, complete sequence.
CONTIG1132	CCH64021.1	93.75	16	1	0	1	48	550	565	0.029	31.2	HE818417	6395	tobamovirus	Tobacco mosaic virus isolate Chuxiong-1, complete genome.
CONTIG1132	ADD82923.1	63.16	19	7	0	1	57	33	51	0.049	27.7	GU722354	190	tobamovirus	Pepper mild mottle virus isolate rh2.10pm2 replication-associated protein gene, partial cds.
CONTIG1132	ADD82922.1	63.16	19	7	0	1	57	33	51	0.075	27.7	GU722353	263	tobamovirus	Pepper mild mottle virus isolate rh2.13pm2 replication-associated protein gene, partial cds.
CONTIG1132	ADD82920.1	66.67	18	6	0	1	54	33	50	0.11	26.9	GU722351	216	tobamovirus	Pepper mild mottle virus isolate h2.51pm2 replication-associated protein gene, partial cds.
CONTIG1132	CAC59956.1	68.42	19	6	0	1	57	551	569	0.19	28.5	AJ308228	6357	tobamovirus	Pepper Mild Mottle Virus proviral gene for 183 kDa protein, gene for 126 kDa protein, gene for 28 kDa protein and cp gene, genomic RNA.
CONTIG1132	CAC59955.1	68.42	19	6	0	1	57	551	569	0.2	28.5	AJ308228	6357	tobamovirus	Pepper Mild Mottle Virus proviral gene for 183 kDa protein, gene for 126 kDa protein, gene for 28 kDa protein and cp gene, genomic RNA.
CONTIG1132	QDO67152.1	63.16	19	7	0	1	57	550	568	0.22	28.5	MK648158	6414	tobamovirus	Tobacco mild green mosaic virus isolate TMGMV-CaJO, complete genome.
CONTIG1132	CAL39883.1	63.16	19	7	0	1	57	551	569	0.22	28.5	AM398436	6381	tobamovirus	Brugmansia sp. tobamovirus complete virion genome.
CONTIG1132	CAL39164.1	63.16	19	7	0	1	57	551	569	0.23	28.1	AM398436	6381	tobamovirus	Brugmansia sp. tobamovirus complete virion genome.
CONTIG1132	QDO67151.1	63.16	19	7	0	1	57	550	568	0.23	28.1	MK648158	6414	tobamovirus	Tobacco mild green mosaic virus isolate TMGMV-CaJO, complete genome.
CONTIG1132	BAB83987.1	57.89	19	8	0	1	57	550	568	0.28	28.1	AB078435	6356	tobamovirus	Tobacco mild green mosaic virus complete genome, strain:Japanese.
CONTIG1132	BAF37652.1	68.42	19	6	0	1	57	549	567	0.29	28.1	AB261175	6304	tobamovirus	Youcai mosaic virus genomic RNA, complete genome, isolate: 722.
CONTIG1132	BAB82440.1	68.42	19	6	0	1	57	549	567	0.29	28.1	AB017503	6298	tobamovirus	Wasabi mottle virus genomic RNA, complete genome, isolate: Shizuoka.
CONTIG1132	AGW21597.1	68.42	19	6	0	1	57	549	567	0.29	28.1	KF137561	6303	tobamovirus	Youcai mosaic virus isolate W41, complete genome.
CONTIG1132	QJX15767.1	68.42	19	6	0	1	57	549	567	0.29	28.1	MN399747	6305	tobamovirus	Turnip vein-clearing virus isolate Salzlandkreis-2_18 RNA replicase read-through component, RNA replicase component, movement protein, and coat protein genes, complete cds.
CONTIG1132	ACV13190.1	68.42	19	6	0	1	57	549	567	0.29	28.1	GQ401365	6311	tobamovirus	Ribgrass mosaic virus strain RMV Actinidia-AC isolate M2/A4, complete genome.
CONTIG1132	CAA82559.1	68.42	19	6	0	1	57	549	567	0.29	28.1	Z29370	6312	tobamovirus	Turnip vein-clearing virus genes for RNA-dependent RNA polymerase, 122K protein, transport protein and coat protein, genomic RNA.
CONTIG1132	AIC77172.1	63.16	19	7	0	1	57	551	569	0.29	28.1	KJ631123	6356	tobamovirus	Pepper mild mottle virus isolate HP1, complete genome.
CONTIG1132	AAP79445.1	68.42	19	6	0	1	57	549	567	0.29	28.1	AY318866	6304	tobamovirus	Youcai mosaic virus, complete genome.
CONTIG1132	AEU04723.1	68.42	19	6	0	1	57	549	567	0.29	28.1	JN205073	6311	tobamovirus	Turnip vein-clearing virus strain NZ-438, complete genome.
CONTIG1132	QED45330.1	68.42	19	6	0	1	57	549	567	0.29	28.1	MH370485	6312	tobamovirus	Turnip vein-clearing virus isolate ApH, complete genome.
CONTIG1132	AFT83336.1	68.42	19	6	0	1	57	549	567	0.29	28.1	JX422022	6304	tobamovirus	Youcai mosaic virus isolate SX, complete genome.
CONTIG1132	AAC02783.1	68.42	19	6	0	1	57	549	567	0.29	28.1	U03387	6311	tobamovirus	Turnip vein-clearing virus strain OSU, complete genome.
CONTIG1132	AEI69660.1	68.42	19	6	0	1	57	549	567	0.29	28.1	HQ667979	6311	tobamovirus	Ribgrass mosaic virus strain Kons.1105 isolate R14, complete genome.
CONTIG1132	BAB82441.1	68.42	19	6	0	1	57	549	567	0.29	28.1	AB017503	6298	tobamovirus	Wasabi mottle virus genomic RNA, complete genome, isolate: Shizuoka.
CONTIG1132	AFT83335.1	68.42	19	6	0	1	57	549	567	0.29	28.1	JX422022	6304	tobamovirus	Youcai mosaic virus isolate SX, complete genome.
CONTIG1132	AVK94642.1	68.42	19	6	0	1	57	549	567	0.3	28.1	MF542264	6303	tobamovirus	Youcai mosaic virus isolate Rg, complete genome.
CONTIG1132	AEV92949.1	68.42	19	6	0	1	57	549	567	0.3	28.1	JN634066	6304	tobamovirus	Youcai mosaic virus isolate Br, complete genome.
CONTIG1132	AEI69657.1	68.42	19	6	0	1	57	549	567	0.3	28.1	HQ667978	6311	tobamovirus	Ribgrass mosaic virus strain NZ-439 isolate TP9-186-L9, complete genome.
CONTIG1132	AEI69656.1	68.42	19	6	0	1	57	549	567	0.3	28.1	HQ667978	6311	tobamovirus	Ribgrass mosaic virus strain NZ-439 isolate TP9-186-L9, complete genome.
CONTIG1132	QED45332.1	68.42	19	6	0	1	57	549	567	0.3	28.1	MH370485	6312	tobamovirus	Turnip vein-clearing virus isolate ApH, complete genome.
CONTIG1132	QIJ70154.1	68.42	19	6	0	1	57	549	567	0.3	28.1	MT129780	6285	tobamovirus	Ribgrass mosaic virus strain GUNCC_DN54313-32, complete genome.
CONTIG1132	BAB83986.1	57.89	19	8	0	1	57	550	568	0.3	28.1	AB078435	6356	tobamovirus	Tobacco mild green mosaic virus complete genome, strain:Japanese.
CONTIG1132	AEI69663.1	68.42	19	6	0	1	57	549	567	0.3	28.1	HQ667979	6311	tobamovirus	Ribgrass mosaic virus strain Kons.1105 isolate R14, complete genome.
CONTIG1132	ACB73170.1	68.42	19	6	0	1	57	549	567	0.3	28.1	EU571218	6301	tobamovirus	Youcai mosaic virus isolate Wh, complete genome.
CONTIG1132	QIJ70147.1	68.42	19	6	0	1	57	549	567	0.3	28.1	MT129775	6265	tobamovirus	Ribgrass mosaic virus strain GudgCC_DN40115-8, complete genome.
CONTIG1132	AAP79444.1	68.42	19	6	0	1	57	549	567	0.3	28.1	AY318866	6304	tobamovirus	Youcai mosaic virus, complete genome.
CONTIG1132	BAF37653.1	68.42	19	6	0	1	57	549	567	0.3	28.1	AB261175	6304	tobamovirus	Youcai mosaic virus genomic RNA, complete genome, isolate: 722.
CONTIG1132	QIJ70148.1	68.42	19	6	0	1	57	549	567	0.3	28.1	MT129775	6265	tobamovirus	Ribgrass mosaic virus strain GudgCC_DN40115-8, complete genome.
CONTIG1132	AAC02782.1	68.42	19	6	0	1	57	549	567	0.3	28.1	U03387	6311	tobamovirus	Turnip vein-clearing virus strain OSU, complete genome.
CONTIG1132	CAA82558.1	68.42	19	6	0	1	57	549	567	0.3	28.1	Z29370	6312	tobamovirus	Turnip vein-clearing virus genes for RNA-dependent RNA polymerase, 122K protein, transport protein and coat protein, genomic RNA.
CONTIG1132	AVK94643.1	68.42	19	6	0	1	57	549	567	0.3	27.7	MF542264	6303	tobamovirus	Youcai mosaic virus isolate Rg, complete genome.
CONTIG1132	QJX15766.1	68.42	19	6	0	1	57	549	567	0.3	27.7	MN399747	6305	tobamovirus	Turnip vein-clearing virus isolate Salzlandkreis-2_18 RNA replicase read-through component, RNA replicase component, movement protein, and coat protein genes, complete cds.
CONTIG1132	ACV13191.1	68.42	19	6	0	1	57	549	567	0.3	27.7	GQ401365	6311	tobamovirus	Ribgrass mosaic virus strain RMV Actinidia-AC isolate M2/A4, complete genome.
CONTIG1132	QIJ70155.1	68.42	19	6	0	1	57	549	567	0.31	27.7	MT129780	6285	tobamovirus	Ribgrass mosaic virus strain GUNCC_DN54313-32, complete genome.
CONTIG1132	AIC77173.1	63.16	19	7	0	1	57	551	569	0.31	28.1	KJ631123	6356	tobamovirus	Pepper mild mottle virus isolate HP1, complete genome.
CONTIG1132	ACB73171.1	68.42	19	6	0	1	57	549	567	0.31	27.7	EU571218	6301	tobamovirus	Youcai mosaic virus isolate Wh, complete genome.
CONTIG1132	AGW21596.1	68.42	19	6	0	1	57	549	567	0.31	27.7	KF137561	6303	tobamovirus	Youcai mosaic virus isolate W41, complete genome.
CONTIG1132	AEU04720.1	68.42	19	6	0	1	57	549	567	0.31	27.7	JN205073	6311	tobamovirus	Turnip vein-clearing virus strain NZ-438, complete genome.
CONTIG1132	APG77540.1	63.16	19	7	0	1	57	576	594	0.31	27.7	KX883742	6362	tobamovirus	Pepper mild mottle virus replicase gene, partial cds; and movement protein and coat protein genes, complete cds.
CONTIG1132	AYQ58958.1	63.16	19	7	0	1	57	551	569	0.33	27.7	MK012556	6397	tobamovirus	Brugmansia latent virus isolate 1996-4584, complete genome.
CONTIG1132	AYQ58957.1	63.16	19	7	0	1	57	551	569	0.34	27.7	MK012556	6397	tobamovirus	Brugmansia latent virus isolate 1996-4584, complete genome.
CONTIG1132	AYE91499.1	57.89	19	8	0	1	57	550	568	0.47	27.3	MH730970	6502	tobamovirus	Tobacco mild green mosaic virus isolate Ng92/73, complete genome.
CONTIG1132	AYE91498.1	57.89	19	8	0	1	57	550	568	0.47	27.3	MH730970	6502	tobamovirus	Tobacco mild green mosaic virus isolate Ng92/73, complete genome.
CONTIG1132	ANF29780.1	63.16	19	7	0	1	57	551	569	0.66	26.9	KU659022	6350	tobamovirus	Tropical soda apple mosaic virus isolate Okeechobee, complete genome.
CONTIG1132	ANF29781.1	63.16	19	7	0	1	57	551	569	0.67	26.9	KU659022	6350	tobamovirus	Tropical soda apple mosaic virus isolate Okeechobee, complete genome.
CONTIG1132	CAA57641.1	66.67	18	6	0	1	54	549	566	1.5	25.8	X82130	6618	tobamovirus	Odontoglossum ringspot virus RNA for replicase, movement protein and coat protein genes.
CONTIG1132	CAA57642.1	66.67	18	6	0	1	54	549	566	1.5	25.8	X82130	6618	tobamovirus	Odontoglossum ringspot virus RNA for replicase, movement protein and coat protein genes.
CONTIG1132	ASC60201.1	68.75	16	5	0	1	48	408	423	2	25.4	KX683424	5686	tobamovirus	Piper chlorosis virus isolate DSMZ PV-1126 replicase gene, partial cds; and RNA polymerase, movement protein, and coat protein genes, complete cds.
CONTIG1132	AKA45798.1	77.78	9	2	0	20	46	956	964	2.6	25	KP710177	7641	badnavirus	Taro bacilliform CH virus isolate TaBCHV-2, complete genome.
CONTIG1132	ARQ88056.1	77.78	9	2	0	20	46	957	965	2.6	25	KY359389	7634	badnavirus	Taro bacilliform CH virus isolate Hawaii, complete genome.
CONTIG1132	CAJ13997.1	52.63	19	9	0	1	57	548	566	3.8	24.6	AM040955	6279	tobamovirus	Streptocarpus flower break virus, complete genome.
CONTIG1132	CAJ13996.1	52.63	19	9	0	1	57	548	566	3.9	24.6	AM040955	6279	tobamovirus	Streptocarpus flower break virus, complete genome.
CONTIG1132	AZF99046.1	57.89	19	8	0	1	57	549	567	7	23.9	MH645158	6281	tobamovirus	Ullucus tobamovirus 1 isolate UTomV1, partial genome.
CONTIG1147	ACF17698.1	88.24	17	2	0	1	51	83	99	0.0006	35.4	EU796226	860	tobamovirus	Tobacco mosaic virus RNA polymerase gene, partial cds.
CONTIG1147	AGZ63345.1	94.12	17	1	0	1	51	1377	1393	0.001	35.4	KF495564	6379	tobamovirus	Yellow tailflower mild mottle virus isolate Cervantes, complete genome.
CONTIG1147	BAC67678.1	94.12	17	1	0	1	51	1375	1391	0.001	35	AB083196	6385	tobamovirus	Tomato mosaic virus genomic RNA, complete genome, strain:L11A-Fukushima.
CONTIG1147	AVK59485.1	88.24	17	2	0	1	51	233	249	0.001	35	MF348202	6369	tobamovirus	Rehmannia mosaic virus isolate NcaS, complete genome.
CONTIG1147	QIP75688.1	88.24	17	2	0	1	51	233	249	0.001	34.7	MN186255	6426	tobamovirus	Tobacco mosaic virus isolate Henan9-2-2017 CP, MP, 183K protein, and 130K protein genes, complete cds.
CONTIG1147	ABC87812.1	88.24	17	2	0	1	51	234	250	0.001	34.7	DQ355023	6375	tobamovirus	Bell pepper mottle virus, complete genome.
CONTIG1147	ABC87810.1	88.24	17	2	0	1	51	1368	1384	0.001	35	DQ355023	6375	tobamovirus	Bell pepper mottle virus, complete genome.
CONTIG1147	BAL04983.1	88.24	17	2	0	1	51	1375	1391	0.001	35	AB628188	6395	tobamovirus	Rehmannia mosaic virus genomic RNA, complete genome, isolate: Japanese.
CONTIG1147	CAL39883.1	88.24	17	2	0	1	51	1372	1388	0.001	35	AM398436	6381	tobamovirus	Brugmansia sp. tobamovirus complete virion genome.
CONTIG1147	AJL35118.1	88.24	17	2	0	1	51	1375	1391	0.001	35	KP202857	6399	tobamovirus	Tomato mottle mosaic virus isolate 10-100, complete genome.
CONTIG1147	BAA09876.1	88.24	17	2	0	1	51	1375	1391	0.001	35	D63809	6395	tobamovirus	Tobacco mosaic virus genomic RNA for 130K protein, 180K protein, 30K protein and coat protein, complete sequence.
CONTIG1147	BAB83986.1	88.24	17	2	0	1	51	1370	1386	0.001	35	AB078435	6356	tobamovirus	Tobacco mild green mosaic virus complete genome, strain:Japanese.
CONTIG1147	AYE91498.1	88.24	17	2	0	1	51	1370	1386	0.001	35	MH730970	6502	tobamovirus	Tobacco mild green mosaic virus isolate Ng92/73, complete genome.
CONTIG1147	QDO67152.1	88.24	17	2	0	1	51	1370	1386	0.001	35	MK648158	6414	tobamovirus	Tobacco mild green mosaic virus isolate TMGMV-CaJO, complete genome.
CONTIG1147	ABN79257.1	82.35	17	3	0	1	51	1375	1391	0.002	34.7	EF392659	6349	tobamovirus	Tobacco mosaic virus strain pet-TW readthrough protein (RdRp), RNA-dependent RNA polymerase (RdRp), movement protein (MP), and coat protein (CP) genes, complete cds.
CONTIG1147	CCC33060.1	82.35	17	3	0	1	51	1375	1391	0.002	34.7	FR878069	6392	tobamovirus	Tobacco mosaic virus strain Ohio V, complete genome, genomic RNA.
CONTIG1147	QHW03682.1	82.35	17	3	0	1	51	1375	1391	0.002	34.7	MN882023	6397	tobamovirus	Tomato brown rugose fruit virus isolate 38890029_B, complete genome.
CONTIG1147	AYQ58957.1	82.35	17	3	0	1	51	1375	1391	0.004	33.5	MK012556	6397	tobamovirus	Brugmansia latent virus isolate 1996-4584, complete genome.
CONTIG1147	BCI92999.1	76.47	17	4	0	1	51	1375	1391	0.005	33.1	LC571586	6395	tobamovirus	Rehmannia mosaic virus Jiou RNA, complete genome.
CONTIG1147	ABN59374.1	76.47	17	4	0	1	51	1375	1391	0.005	33.1	EF375551	6395	tobamovirus	Rehmannia mosaic virus isolate Henan, complete genome.
CONTIG1147	AIC77173.1	76.47	17	4	0	1	51	1375	1391	0.015	31.6	KJ631123	6356	tobamovirus	Pepper mild mottle virus isolate HP1, complete genome.
CONTIG1147	APG77540.1	76.47	17	4	0	1	51	1400	1416	0.015	31.6	KX883742	6362	tobamovirus	Pepper mild mottle virus replicase gene, partial cds; and movement protein and coat protein genes, complete cds.
CONTIG1147	ANF29781.1	76.47	17	4	0	1	51	1375	1391	0.02	31.6	KU659022	6350	tobamovirus	Tropical soda apple mosaic virus isolate Okeechobee, complete genome.
CONTIG1147	BAA02700.1	76.47	17	4	0	1	51	1380	1396	0.033	30.8	D13438	6507	tobamovirus	Obuda pepper virus genomic RNA for 130K protein, 180K protein, 30K protein and coat protein, complete cds.
CONTIG1147	CAC59955.1	76.47	17	4	0	1	51	1375	1391	0.044	30.4	AJ308228	6357	tobamovirus	Pepper Mild Mottle Virus proviral gene for 183 kDa protein, gene for 126 kDa protein, gene for 28 kDa protein and cp gene, genomic RNA.
CONTIG1147	AZF99047.1	76.47	17	4	0	1	51	244	260	0.15	28.5	MH645158	6281	tobamovirus	Ullucus tobamovirus 1 isolate UTomV1, partial genome.
CONTIG1147	ASC60202.1	70.59	17	5	0	1	51	230	246	0.44	27.3	KX683424	5686	tobamovirus	Piper chlorosis virus isolate DSMZ PV-1126 replicase gene, partial cds; and RNA polymerase, movement protein, and coat protein genes, complete cds.
CONTIG1147	BAC07266.1	64.71	17	6	0	1	51	1380	1396	0.62	26.9	AB089381	6524	tobamovirus	Paprika mild mottle virus complete genome, strain:Japanese.
CONTIG1147	AXG50304.1	100	11	0	0	19	51	1436	1446	0.74	26.6	MF960828	6497	tobamovirus	Bottle gourd mottle virus isolate WT2, complete genome.
CONTIG1147	BAF93918.1	68.75	16	5	0	4	51	262	277	1.6	25.4	AB369274	6423	tobamovirus	Cucumber green mottle mosaic virus genomic RNA, complete genome, strain: Watermelon.
CONTIG1147	CAA57643.1	64.71	17	6	0	1	51	231	247	1.7	25.4	X82130	6618	tobamovirus	Odontoglossum ringspot virus RNA for replicase, movement protein and coat protein genes.
CONTIG1147	ALU84940.1	73.33	15	4	0	7	51	1407	1421	1.7	25.4	KP828049	6453	tobamovirus	Hibiscus latent Fort Pierce virus isolate HLFPV-BR, complete genome.
CONTIG1147	BAF37644.1	80	15	3	0	7	51	1432	1446	1.8	25.4	AB261167	6485	tobamovirus	Cucumber mottle virus genomic RNA, complete genome.
CONTIG1147	CAA57642.1	64.71	17	6	0	1	51	1369	1385	2	25.4	X82130	6618	tobamovirus	Odontoglossum ringspot virus RNA for replicase, movement protein and coat protein genes.
CONTIG1147	AVW80123.1	76.92	13	3	0	13	51	1434	1446	2.3	25	MF066176	6517	tobamovirus	Zucchini green mottle mosaic virus isolate GXBG1, complete genome.
CONTIG1147	ABD94119.1	90.91	11	1	0	19	51	248	258	2.3	25	DQ356949	6794	tobamovirus	Maracuja mosaic virus, complete genome.
CONTIG1147	AYN80427.1	68.75	16	5	0	4	51	1409	1424	3.3	24.6	MH271423	6422	tobamovirus	Cucumber green mottle mosaic virus isolate CG018, complete genome.
CONTIG1147	APG77731.1	68.75	16	5	0	4	51	1409	1424	3.4	24.6	KX883801	6497	tobamovirus	Cucumber green mottle mosaic virus strain spider132626 replicase, movement protein, and coat protein genes, complete cds.
CONTIG1147	AYN80491.1	68.75	16	5	0	4	51	1409	1424	3.4	24.6	MH271439	6423	tobamovirus	Cucumber green mottle mosaic virus isolate CG034, complete genome.
CONTIG1147	AVQ10107.1	68.75	16	5	0	4	51	1409	1424	3.4	24.6	KY910829	6422	tobamovirus	Cucumber green mottle mosaic virus isolate EU2, complete genome.
CONTIG1147	AVQ10103.1	68.75	16	5	0	4	51	1409	1424	3.4	24.6	KY910828	6422	tobamovirus	Cucumber green mottle mosaic virus isolate EU1, complete genome.
CONTIG1147	AYN80399.1	68.75	16	5	0	4	51	1409	1424	3.4	24.6	MH271416	6424	tobamovirus	Cucumber green mottle mosaic virus isolate CG010, complete genome.
CONTIG1147	AGO32737.1	68.75	16	5	0	4	51	1409	1424	3.4	24.6	KF155231	6424	tobamovirus	Cucumber green mottle mosaic virus isolate Ec, complete genome.
CONTIG1147	AVK94642.1	58.82	17	7	0	1	51	1360	1376	3.9	24.3	MF542264	6303	tobamovirus	Youcai mosaic virus isolate Rg, complete genome.
CONTIG1147	BAB82440.1	58.82	17	7	0	1	51	1360	1376	4	24.3	AB017503	6298	tobamovirus	Wasabi mottle virus genomic RNA, complete genome, isolate: Shizuoka.
CONTIG1147	AEV92949.1	58.82	17	7	0	1	51	1360	1376	4	24.3	JN634066	6304	tobamovirus	Youcai mosaic virus isolate Br, complete genome.
CONTIG1147	ARI47178.1	64.71	17	6	0	1	51	1366	1382	4	24.3	KX434725	6386	tobamovirus	Hoya chlorotic spot virus isolate 12-415, complete genome.
CONTIG1147	AGW21597.1	58.82	17	7	0	1	51	1360	1376	4.1	24.3	KF137561	6303	tobamovirus	Youcai mosaic virus isolate W41, complete genome.
CONTIG1147	AAP79445.1	58.82	17	7	0	1	51	1360	1376	4.1	24.3	AY318866	6304	tobamovirus	Youcai mosaic virus, complete genome.
CONTIG1147	ACB73170.1	58.82	17	7	0	1	51	1359	1375	4.1	24.3	EU571218	6301	tobamovirus	Youcai mosaic virus isolate Wh, complete genome.
CONTIG1147	AFT83336.1	58.82	17	7	0	1	51	1360	1376	4.2	24.3	JX422022	6304	tobamovirus	Youcai mosaic virus isolate SX, complete genome.
CONTIG1147	AYA60323.1	61.54	13	5	0	43	5	24	36	4.3	23.5	MH649279	343	alphaendornavirus	Phaseolus vulgaris endornavirus 3 isolate PI 201019 polyprotein gene, partial cds.
CONTIG1147	AYA60320.1	61.54	13	5	0	43	5	24	36	4.6	23.5	MH649276	343	alphaendornavirus	Phaseolus vulgaris endornavirus 3 isolate Coyne polyprotein gene, partial cds.
CONTIG1147	QIJ70154.1	58.82	17	7	0	1	51	1364	1380	4.8	24.3	MT129780	6285	tobamovirus	Ribgrass mosaic virus strain GUNCC_DN54313-32, complete genome.
CONTIG1147	QIJ70147.1	58.82	17	7	0	1	51	1364	1380	4.9	24.3	MT129775	6265	tobamovirus	Ribgrass mosaic virus strain GudgCC_DN40115-8, complete genome.
CONTIG1147	QJX15767.1	58.82	17	7	0	1	51	1364	1380	4.9	24.3	MN399747	6305	tobamovirus	Turnip vein-clearing virus isolate Salzlandkreis-2_18 RNA replicase read-through component, RNA replicase component, movement protein, and coat protein genes, complete cds.
CONTIG1147	AEI69660.1	58.82	17	7	0	1	51	1364	1380	4.9	24.3	HQ667979	6311	tobamovirus	Ribgrass mosaic virus strain Kons.1105 isolate R14, complete genome.
CONTIG1147	ACV13190.1	58.82	17	7	0	1	51	1364	1380	4.9	24.3	GQ401365	6311	tobamovirus	Ribgrass mosaic virus strain RMV Actinidia-AC isolate M2/A4, complete genome.
CONTIG1147	AAC02783.1	58.82	17	7	0	1	51	1364	1380	4.9	24.3	U03387	6311	tobamovirus	Turnip vein-clearing virus strain OSU, complete genome.
CONTIG1147	AEF01559.1	90.91	11	1	0	19	51	1379	1389	4.9	24.3	HQ389540	6791	tobamovirus	Passion fruit mosaic virus, complete genome.
CONTIG1147	AEI29173.1	90.91	11	1	0	19	51	1368	1378	5	24.3	JF807914	6674	tobamovirus	Passion fruit mosaic virus-TGP isolate 05TGP00580 putative RNA replicase gene, partial cds; and putative cysteine-rich protein, putative movement protein, and putative coat protein genes, complete cds.
CONTIG1147	AEU04723.1	58.82	17	7	0	1	51	1364	1380	5	24.3	JN205073	6311	tobamovirus	Turnip vein-clearing virus strain NZ-438, complete genome.
CONTIG1147	QED45330.1	58.82	17	7	0	1	51	1364	1380	5	24.3	MH370485	6312	tobamovirus	Turnip vein-clearing virus isolate ApH, complete genome.
CONTIG1147	AEI69657.1	58.82	17	7	0	1	51	1364	1380	5	24.3	HQ667978	6311	tobamovirus	Ribgrass mosaic virus strain NZ-439 isolate TP9-186-L9, complete genome.
CONTIG1147	CAA82559.1	58.82	17	7	0	1	51	1364	1380	5	24.3	Z29370	6312	tobamovirus	Turnip vein-clearing virus genes for RNA-dependent RNA polymerase, 122K protein, transport protein and coat protein, genomic RNA.
CONTIG1147	AXB99512.1	61.54	13	5	0	43	5	4453	4465	5.1	24.3	MG242064	15205	alphaendornavirus	Phaseolus vulgaris endornavirus 3 isolate LA, complete genome.
CONTIG1147	ABX57121.1	83.33	12	2	0	16	51	262	273	5.8	23.9	EU043335	6449	tobamovirus	Cactus mild mottle virus isolate CMMoV-Kr, complete genome.
CONTIG1147	AEV53621.1	83.33	12	2	0	16	51	1409	1420	5.9	23.9	JF729471	6506	tobamovirus	Rattail cactus necrosis associated virus, complete genome.
CONTIG1147	ANH10865.1	83.33	12	2	0	16	51	1409	1420	5.9	23.9	KU854932	6460	tobamovirus	Rattail cactus necrosis-associated virus isolate nopal verdura-2, complete genome.
CONTIG1147	ATU47245.1	83.33	12	2	0	16	51	1409	1420	5.9	23.9	KY348773	6474	tobamovirus	Rattail cactus necrosis-associated virus isolate parviMex-1, complete genome.
CONTIG1147	CAJ13997.1	52.94	17	8	0	1	51	1364	1380	6	23.9	AM040955	6279	tobamovirus	Streptocarpus flower break virus, complete genome.
CONTIG1147	AYA60317.1	61.54	13	5	0	43	5	24	36	6.8	22.7	MH649273	343	alphaendornavirus	Phaseolus vulgaris endornavirus 3 isolate Medalist polyprotein gene, partial cds.
CONTIG1147	ACH71280.1	58.82	17	7	0	1	51	155	171	7.5	23.1	EU927306	603	tobamovirus	Turnip vein-clearing virus isolate Antibes RNA replicase gene, partial cds.
CONTIG1160	AIJ01412.1	98.84	517	6	0	1149	2699	1	517	0	1039	KJ815045	8249	crinivirus	Tomato chlorosis virus segment RNA2, complete sequence.
CONTIG1160	ASE04577.1	90.91	517	47	0	1149	2699	1	517	0	969	KY618797	8242	crinivirus	Tomato chlorosis virus isolate XS segment RNA2, complete sequence.
CONTIG1160	AIJ01411.1	98.17	327	6	0	1	981	228	554	0	627	KJ815045	8249	crinivirus	Tomato chlorosis virus segment RNA2, complete sequence.
CONTIG1160	ASE04576.1	92.05	327	26	0	1	981	228	554	0	587	KY618797	8242	crinivirus	Tomato chlorosis virus isolate XS segment RNA2, complete sequence.
CONTIG1160	AMP46761.1	89.91	327	33	0	1	981	228	554	0	577	KT962275	1665	crinivirus	Tomato chlorosis virus isolate GD01 heat shock 70-like protein gene, complete cds.
CONTIG1160	AIJ01414.1	99.12	228	2	0	3006	3689	30	257	4e-156	474	KJ815045	8249	crinivirus	Tomato chlorosis virus segment RNA2, complete sequence.
CONTIG1160	AIJ01414.1	87.5	32	4	0	2920	3015	1	32	6e-09	59.3	KJ815045	8249	crinivirus	Tomato chlorosis virus segment RNA2, complete sequence.
CONTIG1160	ASE04579.1	94.71	227	12	0	3009	3689	31	257	6e-148	452	KY618797	8242	crinivirus	Tomato chlorosis virus isolate XS segment RNA2, complete sequence.
CONTIG1160	ASE04579.1	48.28	29	15	0	2920	3006	1	29	0.63	34.7	KY618797	8242	crinivirus	Tomato chlorosis virus isolate XS segment RNA2, complete sequence.
CONTIG1160	QDD67539.1	92.98	228	16	0	3006	3689	30	257	5e-144	442	MK248741	774	crinivirus	Tomato chlorosis virus isolate TRAntToCV coat protein gene, partial cds.
CONTIG1160	QDD67539.1	84.38	32	5	0	2920	3015	1	32	1e-08	58.5	MK248741	774	crinivirus	Tomato chlorosis virus isolate TRAntToCV coat protein gene, partial cds.
CONTIG1160	ACQ82512.1	44.19	516	288	0	1149	2696	1	516	4e-141	444	FJ380119	8556	crinivirus	Lettuce chlorosis virus segment RNA2, complete sequence.
CONTIG1160	ATQ62186.1	43.99	516	289	0	1149	2696	1	516	8e-141	444	KY430286	8456	crinivirus	Lettuce chlorosis virus isolate CN segment RNA2, complete sequence.
CONTIG1160	BAI77531.1	43.6	516	291	0	1149	2696	1	516	7e-139	439	AB523789	8041	crinivirus	Cucurbit chlorotic yellows virus RNA 2 segment, complete sequence.
CONTIG1160	AUT30583.1	43.6	516	291	0	1149	2696	1	516	8e-139	438	MG489895	8672	crinivirus	Lettuce chlorosis virus isolate Almeria segment RNA 2, complete sequence.
CONTIG1160	ALE18221.1	43.54	503	284	0	1188	2696	14	516	3e-132	421	KR002687	8113	crinivirus	Tetterwort vein chlorosis virus segment RNA2, complete sequence.
CONTIG1160	ABY66967.1	42.61	514	295	0	1149	2690	1	514	5e-131	417	EU191905	8530	crinivirus	Bean yellow disorder virus segment RNA 2, complete sequence.
CONTIG1160	QAV52480.1	42.52	515	296	0	1146	2690	1	515	4e-127	407	MH614270	8016	crinivirus	Sweet potato chlorotic stunt virus isolate SPCSV-UNB-01 segment RNA2, complete sequence.
CONTIG1160	QFU85143.1	41.94	515	299	0	1146	2690	1	515	3e-125	402	MK802080	8226	crinivirus	Sweet potato chlorotic stunt virus isolate 24-1 segment RNA2, complete sequence.
CONTIG1160	AAP33613.1	41.29	511	300	0	1167	2699	7	517	3e-124	399	AY242078	7976	crinivirus	Cucurbit yellow stunting disorder virus isolate AlLM segment RNA2, complete sequence.
CONTIG1160	AAQ97388.1	41.81	507	295	0	1176	2696	10	516	9e-124	398	AY330919	7903	crinivirus	Beet pseudo-yellows virus segment RNA 2, complete sequence.
CONTIG1160	CAD21947.1	42.32	508	293	0	1167	2690	8	515	3e-123	397	AJ428555	8223	crinivirus	Sweet potato chlorotic stunt virus RNA2.
CONTIG1160	ADU25036.1	40.04	517	308	2	1149	2696	1	516	6e-119	385	GQ376201	8220	crinivirus	Diodia vein chlorosis virus segment RNA 2, complete sequence.
CONTIG1160	AAV40968.1	41.1	511	301	0	1164	2696	6	516	8e-118	382	AY776335	7916	crinivirus	Blackberry yellow vein-associated virus segment RNA2, complete sequence.
CONTIG1160	AAS79678.1	41.34	508	298	0	1176	2699	10	517	6e-116	377	AY488138	7978	crinivirus	Strawberry pallidosis-associated virus segment RNA 2, complete sequence.
CONTIG1160	AVL25833.1	39.34	516	313	0	1149	2696	1	516	9e-115	373	KY451035	7305	NA	Arracacha latent virus C isolate Ayacucho1 heat shock 70-kDa protein, hypothetical protein, coat protein, minor coat protein, and hypothetical protein genes, complete cds.
CONTIG1160	AAS79676.1	57.19	327	140	0	1	981	229	555	9e-115	375	AY488138	7978	crinivirus	Strawberry pallidosis-associated virus segment RNA 2, complete sequence.
CONTIG1160	QFU85142.1	57.8	327	138	0	1	981	228	554	2e-114	374	MK802080	8226	crinivirus	Sweet potato chlorotic stunt virus isolate 24-1 segment RNA2, complete sequence.
CONTIG1160	CAD21946.1	57.8	327	138	0	1	981	228	554	2e-114	374	AJ428555	8223	crinivirus	Sweet potato chlorotic stunt virus RNA2.
CONTIG1160	QAV52479.1	56.88	327	141	0	1	981	228	554	2e-114	374	MH614270	8016	crinivirus	Sweet potato chlorotic stunt virus isolate SPCSV-UNB-01 segment RNA2, complete sequence.
CONTIG1160	ATQ62180.1	56.75	326	141	0	1	978	228	553	7e-114	372	KY430286	8456	crinivirus	Lettuce chlorosis virus isolate CN segment RNA2, complete sequence.
CONTIG1160	AUT30581.1	56.75	326	141	0	1	978	228	553	8e-114	372	MG489895	8672	crinivirus	Lettuce chlorosis virus isolate Almeria segment RNA 2, complete sequence.
CONTIG1160	ABY66965.1	57.06	326	140	0	1	978	228	553	1e-113	371	EU191905	8530	crinivirus	Bean yellow disorder virus segment RNA 2, complete sequence.
CONTIG1160	ACQ82510.1	56.44	326	142	0	1	978	228	553	2e-113	371	FJ380119	8556	crinivirus	Lettuce chlorosis virus segment RNA2, complete sequence.
CONTIG1160	ALE18219.1	56.44	326	142	0	1	978	229	554	1e-112	369	KR002687	8113	crinivirus	Tetterwort vein chlorosis virus segment RNA2, complete sequence.
CONTIG1160	BAI77529.1	56.27	327	143	0	1	981	228	554	3e-112	368	AB523789	8041	crinivirus	Cucurbit chlorotic yellows virus RNA 2 segment, complete sequence.
CONTIG1160	AVL25831.1	57.36	326	139	0	1	978	228	553	8e-112	366	KY451035	7305	NA	Arracacha latent virus C isolate Ayacucho1 heat shock 70-kDa protein, hypothetical protein, coat protein, minor coat protein, and hypothetical protein genes, complete cds.
CONTIG1160	ASD49933.1	37.52	517	319	2	1149	2693	1	515	2e-111	364	KX573902	5346	crinivirus	Potato yellow vein virus isolate El penol segment RNA2, complete sequence.
CONTIG1160	AAQ97386.1	55.96	327	144	0	1	981	228	554	8e-110	361	AY330919	7903	crinivirus	Beet pseudo-yellows virus segment RNA 2, complete sequence.
CONTIG1160	CAD89684.1	36.94	517	322	2	1149	2693	1	515	3e-108	355	AJ557129	5339	crinivirus	Potato yellow vein virus hsp70 gene for heat shock protein 70 homologue, cp gene for coat protein and ORF7, ORF60 and ORF10, genomic RNA 2.
CONTIG1160	ACU80556.2	55.35	327	146	0	1	981	228	554	4e-108	356	GQ376201	8220	crinivirus	Diodia vein chlorosis virus segment RNA 2, complete sequence.
CONTIG1160	AAP33611.1	53.99	326	150	0	1	978	227	552	1e-107	355	AY242078	7976	crinivirus	Cucurbit yellow stunting disorder virus isolate AlLM segment RNA2, complete sequence.
CONTIG1160	AAV40966.1	54.6	326	148	0	1	978	229	554	2e-107	354	AY776335	7916	crinivirus	Blackberry yellow vein-associated virus segment RNA2, complete sequence.
CONTIG1160	AAW67732.1	54.6	326	148	0	1	978	229	554	4e-107	353	AY873918	1991	crinivirus	Blackberry yellow vein virus isolate Chickasaw-Arkansas A p4, p62, and p6 genes, complete cds.
CONTIG1160	CAD89682.1	52.29	327	156	0	1	981	228	554	2e-103	343	AJ557129	5339	crinivirus	Potato yellow vein virus hsp70 gene for heat shock protein 70 homologue, cp gene for coat protein and ORF7, ORF60 and ORF10, genomic RNA 2.
CONTIG1160	AAA61800.1	46.63	326	174	0	1	978	229	554	3e-90	306	U15441	7193	crinivirus	Lettuce infectious yellows virus RNA 2 heat-shock protein, coat protein, and duplicated coat protein genes, complete cds.
CONTIG1160	BBF90598.1	48.16	326	169	0	1	978	228	553	2e-89	303	LC415907	7915	crinivirus	Tomato infectious chlorosis virus genomic RNA, segment RNA 2, complete sequence.
CONTIG1160	AAA61801.1	33.53	504	333	2	1188	2696	11	513	2e-84	288	U15441	7193	crinivirus	Lettuce infectious yellows virus RNA 2 heat-shock protein, coat protein, and duplicated coat protein genes, complete cds.
CONTIG1160	QGW58155.1	49.83	287	144	0	1	861	228	514	9e-81	277	MK116555	5289	crinivirus	Potato yellow vein virus isolate May8G segment RNA2, complete sequence.
CONTIG1160	BBF90600.1	31.35	504	346	0	1185	2696	13	516	2e-70	248	LC415907	7915	crinivirus	Tomato infectious chlorosis virus genomic RNA, segment RNA 2, complete sequence.
CONTIG1160	AIJ01413.1	93.46	107	7	0	3698	4018	1	107	6e-56	209	KJ815045	8249	crinivirus	Tomato chlorosis virus segment RNA2, complete sequence.
CONTIG1160	QAV52482.1	41.82	220	115	2	3015	3671	43	250	6e-49	178	MH614270	8016	crinivirus	Sweet potato chlorotic stunt virus isolate SPCSV-UNB-01 segment RNA2, complete sequence.
CONTIG1160	QFU85145.1	40.91	220	117	2	3015	3671	43	250	2e-47	174	MK802080	8226	crinivirus	Sweet potato chlorotic stunt virus isolate 24-1 segment RNA2, complete sequence.
CONTIG1160	ASE04580.1	78.5	107	23	0	3698	4018	1	107	1e-46	181	KY618797	8242	crinivirus	Tomato chlorosis virus isolate XS segment RNA2, complete sequence.
CONTIG1160	CAD21949.1	40.81	223	118	3	3009	3671	41	251	7e-46	169	AJ428555	8223	crinivirus	Sweet potato chlorotic stunt virus RNA2.
CONTIG1160	ASE04578.1	95.12	82	4	0	2672	2917	1	82	7e-45	160	KY618797	8242	crinivirus	Tomato chlorosis virus isolate XS segment RNA2, complete sequence.
CONTIG1160	ALE18223.1	40.1	202	119	2	3084	3689	40	239	2e-43	162	KR002687	8113	crinivirus	Tetterwort vein chlorosis virus segment RNA2, complete sequence.
CONTIG1160	AEX90946.1	31.93	285	192	1	1	855	14	296	1e-42	162	JF279704	1157	velarivirus	Grapevine leafroll-associated virus 7 isolate GLRaV-7-Rus HSP70-like protein gene, partial cds.
CONTIG1160	AEX90940.1	29.6	321	220	3	1	957	14	330	6e-41	157	JF279698	1157	velarivirus	Grapevine leafroll-associated virus 7 isolate GLRaV-7-CA1 HSP70-like protein gene, partial cds.
CONTIG1160	AEX90939.1	30.88	285	195	1	1	855	14	296	1e-40	156	JF279697	1157	velarivirus	Grapevine leafroll-associated virus 7 isolate GLRaV-7-Afg HSP70-like protein gene, partial cds.
CONTIG1160	BAM29351.1	30.88	285	195	1	1	855	226	508	3e-40	159	AB720876	7726	velarivirus	Grapevine leafroll-associated virus 7 CP, p61, CPd, HSP70, RdRp, p12 genes for coat protein, p61 protein, CPd protein, heat shock protein 70, RNA dependent RNA polymerase, p12 protein, complete and partial cds, strain: Ru.
CONTIG1160	ARP51796.1	31.23	285	194	1	1	855	226	508	4e-40	159	KY940820	16336	velarivirus	Grapevine leafroll-associated virus 7 isolate q4, complete genome.
CONTIG1160	AUT30585.1	40.1	207	116	4	3084	3689	45	248	5e-40	152	MG489895	8672	crinivirus	Lettuce chlorosis virus isolate Almeria segment RNA 2, complete sequence.
CONTIG1160	AFJ05063.2	32.48	314	206	2	1	942	226	533	9e-40	158	JQ599284	14619	velarivirus	Cordyline virus 4 polyprotein gene, partial cds; and RNA-dependent RNA polymerase, heat shock protein 70-like protein, putative 4.4 kDa transmembrane protein, 9.7 kDa protein, 61.2 kDa protein, coat protein, minor coat protein, 25.8 kDa protein, and 28.7 kDa protein genes, complete cds.
CONTIG1160	AGS48090.1	41.09	202	117	2	3084	3689	50	249	2e-39	150	KC677625	762	crinivirus	Cucurbit yellow stunting disorder virus isolate Sud.C.22 coat protein gene, complete cds.
CONTIG1160	ATQ62183.1	39.61	207	117	4	3084	3689	45	248	3e-39	150	KY430286	8456	crinivirus	Lettuce chlorosis virus isolate CN segment RNA2, complete sequence.
CONTIG1160	ABY66969.1	36.59	205	126	2	3084	3689	45	248	4e-39	150	EU191905	8530	crinivirus	Bean yellow disorder virus segment RNA 2, complete sequence.
CONTIG1160	AEQ59446.1	31.23	285	194	1	1	855	226	508	4e-39	156	JN383343	16496	velarivirus	Grapevine leafroll-associated virus 7, partial genome.
CONTIG1160	AAP33615.1	41.09	202	117	2	3084	3689	50	249	4e-39	149	AY242078	7976	crinivirus	Cucurbit yellow stunting disorder virus isolate AlLM segment RNA2, complete sequence.
CONTIG1160	ACQ82514.1	39.13	207	118	4	3084	3689	45	248	5e-39	149	FJ380119	8556	crinivirus	Lettuce chlorosis virus segment RNA2, complete sequence.
CONTIG1160	QJD22002.1	32.87	286	188	2	1	855	227	509	6e-39	155	MN901923	17004	velarivirus	Malus domestica virus A isolate SK, complete genome.
CONTIG1160	CCD33053.1	30.53	285	196	1	1	855	226	508	1e-38	154	HE588185	16404	velarivirus	Grapevine leafroll-associated virus 7 complete genome, isolate AA42, genomic RNA.
CONTIG1160	AER35141.1	40.59	202	118	2	3084	3689	50	249	1e-38	148	JN083790	756	crinivirus	Cucurbit yellow stunting disorder virus isolate Alahsa coat protein gene, complete cds.
CONTIG1160	AHC06148.1	38.83	206	120	3	3084	3689	45	248	1e-38	148	KC577201	753	crinivirus	Cucurbit chlorotic yellows virus isolate Bushehr coat protein (CP) gene, complete cds.
CONTIG1160	CEO12410.1	33.44	299	193	3	1	888	231	526	2e-38	154	LN794218	16880	velarivirus	Little cherry virus 1, complete genome.
CONTIG1160	AFJ05058.2	30.7	329	216	5	1	978	232	551	2e-38	154	JQ599283	16274	velarivirus	Cordyline virus 3 polyprotein gene, partial cds; and RNA-dependent RNA polymerase, 6.8 kDa transmembrane protein, heat shock protein 70-like protein, 9.5 kDa protein, 60.2 kDa protein, coat protein, minor coat protein, 25.4 kDa protein, and 28.4 kDa protein genes, complete cds.
CONTIG1160	BAI77533.1	38.35	206	121	3	3084	3689	45	248	4e-38	146	AB523789	8041	crinivirus	Cucurbit chlorotic yellows virus RNA 2 segment, complete sequence.
CONTIG1160	AKI28607.1	31.89	301	203	1	1	903	226	524	5e-38	152	KR349464	16080	velarivirus	Areca palm velarivirus 1 isolate APV1_HN, complete genome.
CONTIG1160	ASD49934.1	37.39	222	122	2	3009	3674	47	251	8e-38	146	KX573902	5346	crinivirus	Potato yellow vein virus isolate El penol segment RNA2, complete sequence.
CONTIG1160	QGR25677.1	31.69	325	216	3	1	975	226	544	9e-38	152	MK956940	17546	velarivirus	Areca palm velarivirus 1 isolate WNY, complete genome.
CONTIG1160	QGA73177.1	32.52	286	189	2	1	855	227	509	1e-37	151	MN548734	17003	velarivirus	Malus domestica virus A isolate J1, complete genome.
CONTIG1160	CAD89686.1	37.39	222	122	2	3009	3674	47	251	2e-37	144	AJ557129	5339	crinivirus	Potato yellow vein virus hsp70 gene for heat shock protein 70 homologue, cp gene for coat protein and ORF7, ORF60 and ORF10, genomic RNA 2.
CONTIG1160	QIZ03046.1	32.22	329	209	5	1	975	227	545	4e-36	146	MK775591	16928	velarivirus	Little cherry virus 1 isolate BJ, complete genome.
CONTIG1160	BCA25843.1	32.9	307	191	3	1	888	227	529	1e-35	145	LC523019	16927	velarivirus	Little cherry virus 1 QLD13 RNA, complete genome.
CONTIG1160	QDR49942.1	31.61	329	211	5	1	975	227	545	1e-35	145	MK895511	16933	velarivirus	Little cherry virus 1 isolate GBVC_LChV1_068, complete genome.
CONTIG1160	QLI57483.1	31.4	328	213	5	1	975	227	545	2e-35	144	MN242219	16800	velarivirus	Little cherry virus 1 isolate Apr184R, complete genome.
CONTIG1160	AFJ05048.1	32.04	284	191	1	1	852	228	509	2e-35	144	JQ599282	15107	velarivirus	Cordyline virus 2 polyprotein gene, partial cds; and RNA-dependent RNA polymerase, 4.2 kDa transmembrane protein, heat shock protein 70-like protein, 9.3 kDa protein, 60.6 kDa protein, coat protein, minor coat protein, 25.9 kDa protein, and 28.8 kDa protein genes, complete cds.
CONTIG1160	QEY10228.1	31.31	329	212	5	1	975	227	545	3e-35	144	MN131067	16987	velarivirus	Little cherry virus 1 isolate FT12, partial genome.
CONTIG1160	ALD09623.1	32.33	300	195	3	1	888	227	522	4e-35	143	KR080325	16931	velarivirus	Little cherry virus 1 isolate YD, complete genome.
CONTIG1160	BCA25876.1	31.1	328	214	5	1	975	227	545	5e-35	143	LC523023	16928	velarivirus	Little cherry virus 1 LV27S2 RNA, complete genome.
CONTIG1160	BCA25860.1	31.31	329	212	5	1	975	227	545	6e-35	142	LC523021	16975	velarivirus	Little cherry virus 1 LV16_LChV1 RNA, complete genome.
CONTIG1160	QGW58154.1	26.5	400	292	1	1149	2348	1	398	7e-35	142	MK116555	5289	crinivirus	Potato yellow vein virus isolate May8G segment RNA2, complete sequence.
CONTIG1160	ATB18120.1	32.05	337	199	6	1	975	227	545	8e-35	142	MF069042	12145	velarivirus	Little cherry virus 1 isolate Rannaja 46 RNA helicase gene, partial cds; and RNA-dependent RNA polymerase, HSP70-like protein, hypothetical protein, CP protein, CPd protein, and hypothetical protein genes, complete cds.
CONTIG1160	AXS76417.1	31.92	307	194	3	1	888	227	529	2e-34	141	MH300061	16963	velarivirus	Little cherry virus 1 isolate P8-42, complete genome.
CONTIG1160	BCA25851.1	31.31	329	212	5	1	975	227	545	2e-34	141	LC523020	16927	velarivirus	Little cherry virus 1 TAS16 RNA, complete genome.
CONTIG1160	QDR49934.1	31.31	329	212	5	1	975	227	545	2e-34	141	MK895510	16934	velarivirus	UNVERIFIED: Little cherry virus 1 isolate GBVC_LChV1_062 JD2, complete genome.
CONTIG1160	AAQ97390.1	34.53	223	129	2	3009	3677	44	249	3e-34	135	AY330919	7903	crinivirus	Beet pseudo-yellows virus segment RNA 2, complete sequence.
CONTIG1160	AGB06249.1	32.05	337	199	6	1	975	227	545	3e-34	140	JX669615	16929	velarivirus	Little cherry virus 1 isolate V2356, partial genome.
CONTIG1160	ADU03657.1	30.53	285	194	2	1	852	228	509	4e-34	140	HM588723	16883	velarivirus	Cordyline virus 1 isolate Kahaluu-1, complete genome.
CONTIG1160	AVL25835.1	33.33	222	131	2	3009	3674	54	258	5e-34	135	KY451035	7305	NA	Arracacha latent virus C isolate Ayacucho1 heat shock 70-kDa protein, hypothetical protein, coat protein, minor coat protein, and hypothetical protein genes, complete cds.
CONTIG1160	ACG69817.1	31.47	286	192	2	1	855	227	509	9e-34	139	EU715989	16936	velarivirus	Little cherry virus 1 isolate ITMAR, complete genome.
CONTIG1160	QEY10246.1	31.01	287	194	2	1	858	227	510	2e-33	138	MN131069	16941	velarivirus	Little cherry virus 1 isolate FT13, partial genome.
CONTIG1160	AXN70108.1	31.47	286	192	2	1	855	227	509	2e-33	138	MH364116	16616	velarivirus	Little cherry virus 1 isolate C118-Iso15, partial genome.
CONTIG1160	QLI57475.1	30.77	299	201	3	1	888	227	522	2e-33	138	MN242218	16927	velarivirus	Little cherry virus 1 isolate Apr172, complete genome.
CONTIG1160	QEY10237.1	31.12	286	193	2	1	855	227	509	2e-33	137	MN131068	16963	velarivirus	Little cherry virus 1 isolate FT14, partial genome.
CONTIG1160	QLI57451.1	31.82	286	191	2	1	855	227	509	6e-33	136	MN242215	16927	velarivirus	Little cherry virus 1 isolate Apr153, complete genome.
CONTIG1160	CAA71287.1	31.47	286	192	2	1	855	227	509	1e-32	136	Y10237	16934	velarivirus	Little cherry virus 1 ORF's 1-8, genomic RNA.
CONTIG1160	BCA25868.1	31.12	286	193	2	1	855	227	509	1e-32	135	LC523022	16937	velarivirus	Little cherry virus 1 LV27S1 RNA, complete genome.
CONTIG1160	AAR00224.1	39.25	186	112	1	3117	3674	63	247	2e-31	127	AY422070	756	crinivirus	Abutilon yellows virus coat protein gene, complete cds.
CONTIG1160	AAW67741.1	34.52	197	128	1	3084	3674	57	252	2e-30	125	AY873921	1006	crinivirus	Blackberry yellow vein virus isolate Chickasaw-Arkansas A p9 and p28 genes, complete cds.
CONTIG1160	AAV40970.1	34.52	197	128	1	3084	3674	57	252	2e-30	124	AY776335	7916	crinivirus	Blackberry yellow vein-associated virus segment RNA2, complete sequence.
CONTIG1160	ADU25038.1	32.13	221	147	2	3015	3677	31	248	3e-30	124	GQ376201	8220	crinivirus	Diodia vein chlorosis virus segment RNA 2, complete sequence.
CONTIG1160	AWU46565.1	33.96	212	140	0	220	855	1	212	4e-30	124	MH321191	796	velarivirus	Little cherry virus 1 HSP70 gene, partial cds.
CONTIG1160	QGW58157.1	35.61	205	115	2	3009	3623	47	234	8e-30	122	MK116555	5289	crinivirus	Potato yellow vein virus isolate May8G segment RNA2, complete sequence.
CONTIG1160	ART88053.1	38.89	162	98	1	3129	3614	1	161	5e-29	117	KX589279	484	crinivirus	Potato yellow vein virus isolate T4 coat protein gene, partial cds.
CONTIG1160	AAS79680.1	34.57	188	122	1	3111	3674	58	244	4e-27	114	AY488138	7978	crinivirus	Strawberry pallidosis-associated virus segment RNA 2, complete sequence.
CONTIG1160	AIL48861.1	39.84	128	77	0	277	660	1	128	1e-25	106	KF620585	385	velarivirus	Grapevine leafroll-associated virus 7 isolate AH1 heat-shock protein 70 (HSP70h) gene, partial cds.
CONTIG1160	AIL48865.1	39.06	128	78	0	277	660	1	128	3e-25	105	KF620589	385	velarivirus	Grapevine leafroll-associated virus 7 isolate HB6 heat-shock protein 70 (HSP70h) gene, partial cds.
CONTIG1160	AAA61802.1	32.14	196	131	2	3099	3680	50	245	5e-23	102	U15441	7193	crinivirus	Lettuce infectious yellows virus RNA 2 heat-shock protein, coat protein, and duplicated coat protein genes, complete cds.
CONTIG1160	ATN29819.1	43.8	121	68	0	1	363	20	140	2e-22	98.2	KY123231	421	crinivirus	Cucurbit yellow stunting disorder virus isolate 33-CYSDVKSA.
CONTIG1160	ADU03659.1	21.14	473	343	9	1314	2690	56	512	2e-20	97.8	HM588723	16883	velarivirus	Cordyline virus 1 isolate Kahaluu-1, complete genome.
CONTIG1160	AEQ59448.1	24.48	531	331	17	1167	2648	6	503	3e-19	94	JN383343	16496	velarivirus	Grapevine leafroll-associated virus 7, partial genome.
CONTIG1160	CCD33055.1	24.95	525	336	17	1167	2648	6	503	7e-19	92.8	HE588185	16404	velarivirus	Grapevine leafroll-associated virus 7 complete genome, isolate AA42, genomic RNA.
CONTIG1160	ARP51798.1	24.42	520	345	16	1167	2648	6	503	1e-18	92.4	KY940820	16336	velarivirus	Grapevine leafroll-associated virus 7 isolate q4, complete genome.
CONTIG1160	AFJ05060.2	22.18	532	351	16	1158	2654	3	504	6e-18	89.7	JQ599283	16274	velarivirus	Cordyline virus 3 polyprotein gene, partial cds; and RNA-dependent RNA polymerase, 6.8 kDa transmembrane protein, heat shock protein 70-like protein, 9.5 kDa protein, 60.2 kDa protein, coat protein, minor coat protein, 25.4 kDa protein, and 28.4 kDa protein genes, complete cds.
CONTIG1160	AGF73890.1	24.84	475	299	17	1317	2651	57	503	7e-18	89.7	JQ599284	14619	velarivirus	Cordyline virus 4 polyprotein gene, partial cds; and RNA-dependent RNA polymerase, heat shock protein 70-like protein, putative 4.4 kDa transmembrane protein, 9.7 kDa protein, 61.2 kDa protein, coat protein, minor coat protein, 25.8 kDa protein, and 28.7 kDa protein genes, complete cds.
CONTIG1160	AKI28609.1	24.18	488	314	14	1275	2651	38	498	7e-17	86.3	KR349464	16080	velarivirus	Areca palm velarivirus 1 isolate APV1_HN, complete genome.
CONTIG1160	BBF90602.1	27.08	192	136	3	3114	3680	69	259	9e-17	83.6	LC415907	7915	crinivirus	Tomato infectious chlorosis virus genomic RNA, segment RNA 2, complete sequence.
CONTIG1160	BAM29353.1	24.23	520	346	16	1167	2648	6	503	1e-16	85.9	AB720876	7726	velarivirus	Grapevine leafroll-associated virus 7 CP, p61, CPd, HSP70, RdRp, p12 genes for coat protein, p61 protein, CPd protein, heat shock protein 70, RNA dependent RNA polymerase, p12 protein, complete and partial cds, strain: Ru.
CONTIG1160	QBX90596.1	45.05	91	50	0	3354	3626	1	91	1e-16	79.7	MH883789	280	crinivirus	Cucurbit chlorotic yellows virus isolate 6747245 coat protein gene, partial cds.
CONTIG1160	QGR25679.1	24.85	491	307	17	1275	2651	38	498	5e-16	83.6	MK956940	17546	velarivirus	Areca palm velarivirus 1 isolate WNY, complete genome.
CONTIG1160	AFK94530.1	37.5	104	65	0	3363	3674	1	104	2e-14	73.9	JQ756260	1316	crinivirus	Blackberry yellow vein-associated virus isolate 1 coat protein and coat protein minor genes, partial cds.
CONTIG1160	AFK94518.1	37.5	104	65	0	3363	3674	1	104	2e-14	73.9	JQ756254	1316	crinivirus	Blackberry yellow vein-associated virus isolate 3 coat protein and coat protein minor genes, partial cds.
CONTIG1160	AFK94514.1	37.5	104	65	0	3363	3674	1	104	2e-14	73.9	JQ756252	1316	crinivirus	Blackberry yellow vein-associated virus isolate 1 coat protein and coat protein minor genes, partial cds.
CONTIG1160	AFK94468.1	37.5	104	65	0	3363	3674	1	104	2e-14	73.9	JQ756229	1316	crinivirus	Blackberry yellow vein-associated virus isolate 1 coat protein and coat protein minor genes, partial cds.
CONTIG1160	AFK94502.1	37.5	104	65	0	3363	3674	1	104	2e-14	73.6	JQ756246	1316	crinivirus	Blackberry yellow vein-associated virus isolate 2 coat protein and coat protein minor genes, partial cds.
CONTIG1160	AFJ05050.1	20.59	476	340	12	1317	2690	57	512	1e-13	76.3	JQ599282	15107	velarivirus	Cordyline virus 2 polyprotein gene, partial cds; and RNA-dependent RNA polymerase, 4.2 kDa transmembrane protein, heat shock protein 70-like protein, 9.3 kDa protein, 60.6 kDa protein, coat protein, minor coat protein, 25.9 kDa protein, and 28.8 kDa protein genes, complete cds.
CONTIG1160	QGA73179.1	22.74	519	348	16	1185	2654	8	502	4e-13	74.3	MN548734	17003	velarivirus	Malus domestica virus A isolate J1, complete genome.
CONTIG1160	QJD22003.1	22.75	444	306	13	1380	2654	77	502	6e-12	70.9	MN901923	17004	velarivirus	Malus domestica virus A isolate SK, complete genome.
CONTIG1160	AAS57941.2	25.68	292	205	8	1	855	230	516	8e-12	70.5	KJ572575	13387	NA	Mint vein banding-associated virus isolate NCGR MEN 454, partial genome.
CONTIG1160	BAQ08231.1	26.19	336	200	11	1	900	230	553	1e-11	69.7	AB923926	4899	NA	Persimmon virus B genomic RNA, partial genome, variant 3.
CONTIG1160	BCA25861.1	21.44	485	298	15	1332	2657	58	502	2e-11	69.3	LC523021	16975	velarivirus	Little cherry virus 1 LV16_LChV1 RNA, complete genome.
CONTIG1160	CAJ57945.3	27.8	277	174	11	1	789	225	489	2e-11	68.9	AM182328	13696	ampelovirus	Grapevine leafroll-associated virus 10, complete genome, genomic RNA.
CONTIG1160	AJT57405.1	30.59	170	103	9	1	495	61	220	3e-11	65.9	KP143753	667	NA	Olive leaf yellowing-associated virus isolate Ascolana G heat schock protein 70 (hsp70) gene, partial cds.
CONTIG1160	ARP51819.1	27.44	266	174	11	1	771	225	480	3e-11	68.6	KY821095	13857	ampelovirus	Grapevine leafroll-associated virus 4 isolate LH3, complete genome.
CONTIG1160	AAQ63810.1	30.32	188	121	7	163	714	281	462	3e-11	68.6	AY297819	12588	ampelovirus	Grapevine leafroll associated virus 9 methyltransferase/helicase protein and putative RNA dependent RNA polymerase genes, partial cds; and P10, P5, heat shock protein 70, heat shock protein 90, coat protein, and coat protein duplicate genes, complete cds.
CONTIG1160	AJT57406.1	31.18	170	102	9	1	495	61	220	5e-11	65.1	KP143754	667	NA	Olive leaf yellowing-associated virus isolate Chetoui N heat schock protein 70 (hsp70) gene, partial cds.
CONTIG1160	AJT57403.1	31.18	170	102	9	1	495	61	220	6e-11	64.7	KP143751	667	NA	Olive leaf yellowing-associated virus isolate Frenjiventu G heat schock protein 70 (hsp70) gene, partial cds.
CONTIG1160	ACS44659.1	27.44	266	174	11	1	771	225	480	7e-11	67.4	FJ467503	13830	ampelovirus	Grapevine leafroll-associated virus 4 isolate LR106, complete genome.
CONTIG1160	BAQ08207.1	30.81	211	128	6	1	606	230	431	9e-11	67	AB923924	18569	NA	Persimmon virus B genomic RNA, complete genome, variant 1.
CONTIG1160	ACS44665.1	27.6	250	157	10	1	714	225	462	1e-10	66.6	FJ467504	13807	ampelovirus	Grapevine leafroll-associated virus 6 isolate Estellat, complete genome.
CONTIG1160	AJT57402.1	31.18	170	102	9	1	495	61	220	1e-10	63.9	KP143750	667	NA	Olive leaf yellowing-associated virus isolate Meski G heat schock protein 70 (hsp70) gene, partial cds.
CONTIG1160	ARP51826.1	27.53	247	161	9	1	714	225	462	2e-10	66.2	KY940817	13532	ampelovirus	Grapevine leafroll-associated virus 4 isolate SW27-1, partial genome.
CONTIG1160	AJT57404.1	31.76	170	101	9	1	495	61	220	2e-10	63.5	KP143752	667	NA	Olive leaf yellowing-associated virus isolate Chetoui G heat schock protein 70 (hsp70) gene, partial cds.
CONTIG1160	CEO12411.1	22.83	530	334	16	1182	2657	10	502	2e-10	65.9	LN794218	16880	velarivirus	Little cherry virus 1, complete genome.
CONTIG1160	AWY94219.1	29.79	188	122	7	163	714	281	462	3e-10	65.1	MF669482	13850	ampelovirus	Grapevine leafroll-associated virus 4 isolate WALA-9, complete genome.
CONTIG1160	QKE30554.1	28.5	207	137	7	163	771	281	480	3e-10	65.1	MN581045	5514	ampelovirus	Ginger chlorotic fleck-associated virus isolate CLT, partial genome.
CONTIG1160	AJT57407.1	32.16	171	99	9	1	495	61	220	3e-10	62.8	KP143755	667	NA	Olive leaf yellowing-associated virus isolate Sahli N heat schock protein 70 (hsp70) gene, partial cds.
CONTIG1160	AWY94212.1	27.64	246	162	9	1	714	225	462	4e-10	64.7	MF669481	13820	ampelovirus	Grapevine leafroll-associated virus 4 isolate WASB-5, complete genome.
CONTIG1160	AJT57409.1	30	170	104	9	1	495	61	220	7e-10	61.6	KP143757	667	NA	Olive leaf yellowing-associated virus isolate Meski I.O.S. heat schock protein 70 (hsp70) gene, partial cds.
CONTIG1160	AID68572.1	30.32	188	121	7	163	714	281	462	9e-10	63.9	KJ810572	13858	ampelovirus	Grapevine leafroll-associated virus 4 strain 9, complete genome.
CONTIG1160	CAM35950.2	27.2	250	158	10	1	714	216	453	1e-09	63.5	AM494935	4319	ampelovirus	Grapevine leafroll-associated virus 11 partial HSP70 gene for heat shock protein 70, HSP90 gene for heat shock protein 90, cp gene for coat protein and partial cpd gene for coat protein duplicate, genomic RNA.
CONTIG1160	QEY10229.1	21.16	482	303	14	1332	2657	58	502	1e-09	63.5	MN131067	16987	velarivirus	Little cherry virus 1 isolate FT12, partial genome.
CONTIG1160	ACJ03867.1	26.83	246	164	9	1	714	210	447	1e-09	63.2	EU815935	4065	ampelovirus	Grapevine leafroll-associated virus 5 putative HSP70h gene, partial cds; and putative HSP90h and putative coat protein genes, complete cds.
CONTIG1160	ASR91592.1	26.51	215	146	7	1	633	231	437	1e-09	63.2	KX857665	18848	NA	Actinidia virus 1 isolate K75, complete genome.
CONTIG1160	QEY10247.1	20.71	478	308	13	1335	2657	59	502	3e-09	62.4	MN131069	16941	velarivirus	Little cherry virus 1 isolate FT13, partial genome.
CONTIG1160	BAQ08236.1	28.57	210	134	7	1	606	230	431	3e-09	62.4	AB923927	9019	NA	Persimmon virus B genomic RNA, partial genome, variant 4.
CONTIG1160	ARP51840.1	26.83	246	164	9	1	714	225	462	3e-09	62.4	KY940819	13829	ampelovirus	Grapevine leafroll-associated virus 4 isolate Bt26, complete genome.
CONTIG1160	AFV34751.1	29.38	177	117	6	193	714	291	462	3e-09	62	JX513893	13842	ampelovirus	Grapevine leafroll-associated virus 5 isolate GLAV5 1050-02 methyl transferase/helicase (Orf1a), RNA-dependent RNA polymerase (Orf1b), P5 protein (Orf2), heat shock 70-like protein (Orf3), Hsp90-like protein (Orf4), coat protein (CP), and coat protein (CPd) genes, complete cds.
CONTIG1160	AOX49260.1	26.12	245	167	8	1	714	225	462	4e-09	61.6	KX828702	13823	ampelovirus	Grapevine leafroll-associated virus 5 isolate TRAJ1-BR, complete genome.
CONTIG1160	AJT57411.1	30.18	169	103	9	1	492	61	219	5e-09	58.9	KP143759	667	NA	Olive leaf yellowing-associated virus isolate Chemlali I.O.S. heat schock protein 70 (hsp70) gene, partial cds.
CONTIG1160	BCA25852.1	21.51	558	317	20	1167	2657	5	502	5e-09	61.2	LC523020	16927	velarivirus	Little cherry virus 1 TAS16 RNA, complete genome.
CONTIG1160	ATB18121.1	20.86	556	323	17	1167	2657	5	502	7e-09	60.8	MF069042	12145	velarivirus	Little cherry virus 1 isolate Rannaja 46 RNA helicase gene, partial cds; and RNA-dependent RNA polymerase, HSP70-like protein, hypothetical protein, CP protein, CPd protein, and hypothetical protein genes, complete cds.
CONTIG1160	ARP51833.1	28.81	177	118	6	193	714	291	462	7e-09	60.8	KY940818	13835	ampelovirus	Grapevine leafroll-associated virus 4 isolate LH3-1, complete genome.
CONTIG1160	QGR25680.1	26.38	163	113	3	3201	3671	131	292	2e-08	58.5	MK956940	17546	velarivirus	Areca palm velarivirus 1 isolate WNY, complete genome.
CONTIG1160	BCA25844.1	21.25	546	333	20	1167	2657	5	502	2e-08	59.7	LC523019	16927	velarivirus	Little cherry virus 1 QLD13 RNA, complete genome.
CONTIG1160	AKI28610.1	26.38	163	113	3	3201	3671	131	292	2e-08	58.5	KR349464	16080	velarivirus	Areca palm velarivirus 1 isolate APV1_HN, complete genome.
CONTIG1160	ACT67478.1	27.84	255	154	12	1	720	225	464	2e-08	59.7	FJ907331	13626	NA	Grapevine leafroll-associated virus Carn isolate Carnelian RNA-dependent RNA polymerase, methyltransferase/helicase, p5, HSP70h, p60, CP, and p23 genes, complete cds.
CONTIG1160	QJQ80355.1	25.69	288	182	11	1	828	229	496	9e-08	57.4	MN539273	16271	ampelovirus	Pineapple mealybug wilt-associated virus 2 isolate HANA187, complete genome.
CONTIG1160	AEX90908.1	37.14	70	44	0	2439	2648	11	80	9e-08	53.9	JF268243	1305	velarivirus	Grapevine leafroll-associated virus 7 isolate GLRaV-7-CA1 hypothetical protein gene, partial cds; and coat protein gene, complete cds.
CONTIG1160	AEX90906.1	37.14	70	44	0	2439	2648	11	80	1e-07	53.9	JF268242	1305	velarivirus	Grapevine leafroll-associated virus 7 isolate GLRaV-7-Afg hypothetical protein gene, partial cds; and coat protein gene, complete cds.
CONTIG1160	BAM29342.1	27.42	186	129	5	163	714	268	449	1e-07	57	AB720874	4823	ampelovirus	Grapevine leafroll-associated virus 4 p23, CP, p60, HSP70 genes for 23kDa protein, coat protein, 60kDa protein, heat shock protein 70, partial and complete cds, strain: Ru1.
CONTIG1160	BAM29346.1	27.42	186	129	5	163	714	268	449	1e-07	57	AB720875	4824	ampelovirus	Grapevine leafroll-associated virus 4 p23, CP, p60, HSP70 genes for 23kDa protein, coat protein, 60kDa protein, heat shock protein 70, partial and complete cds, strain: Ru2.
CONTIG1160	AGB06250.1	20.5	556	325	17	1167	2657	5	502	1e-07	56.6	JX669615	16929	velarivirus	Little cherry virus 1 isolate V2356, partial genome.
CONTIG1160	BAQ08219.1	26.26	179	125	4	1	534	230	402	2e-07	56.6	AB923925	18030	NA	Persimmon virus B genomic RNA, complete genome, variant 2.
CONTIG1160	ABC87278.1	25.29	348	229	14	1	972	234	574	2e-07	56.2	DQ357218	17481	closterovirus	Raspberry mottle virus isolate HCRL Glen Clova, complete genome.
CONTIG1160	AXN70109.1	20.55	477	310	13	1335	2657	59	502	3e-07	55.5	MH364116	16616	velarivirus	Little cherry virus 1 isolate C118-Iso15, partial genome.
CONTIG1160	AHA85412.1	26.04	192	123	4	1	528	246	434	3e-07	55.5	KF533697	15923	NA	Carrot closterovirus isolate CUCV_S8, partial genome.
CONTIG1160	QJD22004.1	23.76	202	140	6	3093	3671	129	325	4e-07	54.3	MN901923	17004	velarivirus	Malus domestica virus A isolate SK, complete genome.
CONTIG1160	CCD33056.1	25	188	131	4	3132	3671	108	293	5e-07	53.9	HE588185	16404	velarivirus	Grapevine leafroll-associated virus 7 complete genome, isolate AA42, genomic RNA.
CONTIG1160	QDR49935.1	21.53	562	312	21	1167	2657	5	502	5e-07	55.1	MK895510	16934	velarivirus	UNVERIFIED: Little cherry virus 1 isolate GBVC_LChV1_062 JD2, complete genome.
CONTIG1160	AEQ59449.1	24.6	187	133	3	3132	3671	108	293	5e-07	53.9	JN383343	16496	velarivirus	Grapevine leafroll-associated virus 7, partial genome.
CONTIG1160	BCA25869.1	19.92	477	313	12	1335	2657	59	502	5e-07	54.7	LC523022	16937	velarivirus	Little cherry virus 1 LV27S1 RNA, complete genome.
CONTIG1160	AEX90909.1	25	188	131	4	3132	3671	108	293	5e-07	53.9	JF268243	1305	velarivirus	Grapevine leafroll-associated virus 7 isolate GLRaV-7-CA1 hypothetical protein gene, partial cds; and coat protein gene, complete cds.
CONTIG1160	QLI57476.1	20.04	484	304	15	1335	2657	59	502	7e-07	54.3	MN242218	16927	velarivirus	Little cherry virus 1 isolate Apr172, complete genome.
CONTIG1160	AKB90853.1	25.9	251	160	10	1	714	225	462	7e-07	54.3	KP313764	12849	ampelovirus	Grapevine leafroll-associated virus 4, complete genome.
CONTIG1160	AAX47063.1	28.68	136	91	2	1	402	222	353	1e-06	53.5	AY944067	1062	velarivirus	Little cherry virus 1 HSP70-like protein mRNA, partial cds.
CONTIG1160	QGA73180.1	23.76	202	140	6	3093	3671	129	325	1e-06	53.1	MN548734	17003	velarivirus	Malus domestica virus A isolate J1, complete genome.
CONTIG1160	AXY55035.1	26.98	189	119	5	1	522	237	421	1e-06	53.9	MH033657	15322	closterovirus	Rehmannia virus 1 isolate Rg, complete genome.
CONTIG1160	QEY10238.1	21.01	476	309	14	1335	2657	59	502	2e-06	53.1	MN131068	16963	velarivirus	Little cherry virus 1 isolate FT14, partial genome.
CONTIG1160	ACU57193.1	25.35	213	149	6	1	621	234	442	2e-06	52.8	FJ611959	6290	closterovirus	Fig mild mottle-associated virus isolate Cal1 RNA-dependent RNA polymerase (RdRp) gene, partial cds; p25, p6, putative heat shock protein 70, putative heat shock protein 90, and putative minor coat protein genes, complete cds; and putative coat protein gene, partial cds.
CONTIG1160	BAM29354.1	24.47	188	132	4	3132	3671	108	293	2e-06	52	AB720876	7726	velarivirus	Grapevine leafroll-associated virus 7 CP, p61, CPd, HSP70, RdRp, p12 genes for coat protein, p61 protein, CPd protein, heat shock protein 70, RNA dependent RNA polymerase, p12 protein, complete and partial cds, strain: Ru.
CONTIG1160	AAW32895.1	23.4	188	130	3	1	528	237	422	2e-06	52.8	AY792620	15450	closterovirus	Mint virus 1, complete genome.
CONTIG1160	AAY82288.1	24.69	320	209	13	1	918	234	535	3e-06	52.4	DQ016611	1797	closterovirus	Raspberry mottle virus from USA heat shock protein 70-like protein gene, complete cds.
CONTIG1160	AKT73884.1	26.06	165	114	3	3132	3605	70	233	3e-06	50.8	KT306557	709	velarivirus	Grapevine leafroll-associated virus 7 isolate XJ-WHB5 coat protein gene, partial cds.
CONTIG1160	AKT94760.1	24.87	189	123	4	1	522	237	421	3e-06	52.4	KT203917	15395	closterovirus	Tobacco virus 1 isolate AnHui, complete genome.
CONTIG1160	QIZ03047.1	21.15	468	282	17	1389	2657	77	502	3e-06	52.4	MK775591	16928	velarivirus	Little cherry virus 1 isolate BJ, complete genome.
CONTIG1160	AUT30584.1	30.99	71	49	0	2684	2896	1	71	4e-06	48.9	MG489895	8672	crinivirus	Lettuce chlorosis virus isolate Almeria segment RNA 2, complete sequence.
CONTIG1160	AAX98726.1	23.4	188	130	3	1	528	237	422	4e-06	52.4	AY902480	1815	closterovirus	Mint virus 1 isolate Corvallis Mint heat shock protein 70-like gene, complete cds.
CONTIG1160	ABY66968.1	31.94	72	49	0	2684	2899	1	72	5e-06	48.5	EU191905	8530	crinivirus	Bean yellow disorder virus segment RNA 2, complete sequence.
CONTIG1160	AAC25117.1	28	125	78	4	175	522	294	415	9e-06	50.8	AF056575	15468	closterovirus	Beet yellows virus Californian isolate, complete genome.
CONTIG1160	ACQ82513.1	30.99	71	49	0	2684	2896	1	71	2e-05	46.6	FJ380119	8556	crinivirus	Lettuce chlorosis virus segment RNA2, complete sequence.
CONTIG1160	AKT73911.1	25.9	166	113	4	3132	3605	70	233	2e-05	48.1	KT306584	709	velarivirus	Grapevine leafroll-associated virus 7 isolate LN-SDHN2_clone5 coat protein gene, partial cds.
CONTIG1160	AKT73915.1	26.04	169	109	4	3132	3605	70	233	2e-05	48.1	KT306588	709	velarivirus	Grapevine leafroll-associated virus 7 isolate LN-ZF_clone9 coat protein gene, partial cds.
CONTIG1160	AKT73898.1	25.9	166	113	4	3132	3605	70	233	3e-05	48.1	KT306571	709	velarivirus	Grapevine leafroll-associated virus 7 isolate LN-BWSK coat protein gene, partial cds.
CONTIG1160	QBZ78519.1	23.11	225	156	7	1	636	236	456	3e-05	49.3	MH814492	16504	closterovirus	Grapevine leafroll-associated virus 2 isolate 12G402B, complete genome.
CONTIG1160	CAA51858.1	28	125	78	4	175	522	294	415	3e-05	49.3	X73475	5980	closterovirus	Beet yellows virus (isolate German BYV-G) genes for putative membrane-binding protein, heat shock 70-related protein, coat protein homolog and coat protein.
CONTIG1160	CAA51865.1	28	125	78	4	175	522	294	415	3e-05	48.9	X73476	15480	closterovirus	Beet yellows virus (isolate Ukrainian BYV-U) complete genome.
CONTIG1160	AAS79679.1	34.72	72	47	0	2684	2899	1	72	4e-05	45.8	AY488138	7978	crinivirus	Strawberry pallidosis-associated virus segment RNA 2, complete sequence.
CONTIG1160	ATQ62182.1	29.58	71	50	0	2684	2896	1	71	4e-05	45.4	KY430286	8456	crinivirus	Lettuce chlorosis virus isolate CN segment RNA2, complete sequence.
CONTIG1160	ARP51799.1	25	188	131	4	3132	3671	108	293	5e-05	47.8	KY940820	16336	velarivirus	Grapevine leafroll-associated virus 7 isolate q4, complete genome.
CONTIG1160	AAP33614.1	38.03	71	44	0	2684	2896	1	71	6e-05	45.1	AY242078	7976	crinivirus	Cucurbit yellow stunting disorder virus isolate AlLM segment RNA2, complete sequence.
CONTIG1160	ABK59998.1	24.38	242	153	9	1	672	236	465	6e-05	48.1	EF012720	5148	closterovirus	Grapevine leafroll-associated virus 2 isolate PG11 heat shock protein 70, heat shock protein 90, minor coat protein, major coat protein, and P19 genes, complete cds.
CONTIG1160	ABK60003.1	22.67	225	157	7	1	636	236	456	8e-05	47.8	EF012721	4966	closterovirus	Grapevine leafroll-associated virus 2 isolate PV20 heat shock protein 70, heat shock protein 90, minor coat protein, and major coat protein genes, complete cds; and P19 gene, partial cds.
CONTIG1160	AGF73891.1	22.45	147	106	2	3117	3533	116	262	0.0001	46.6	JQ599284	14619	velarivirus	Cordyline virus 4 polyprotein gene, partial cds; and RNA-dependent RNA polymerase, heat shock protein 70-like protein, putative 4.4 kDa transmembrane protein, 9.7 kDa protein, 61.2 kDa protein, coat protein, minor coat protein, 25.8 kDa protein, and 28.7 kDa protein genes, complete cds.
CONTIG1160	AAW67740.1	28.4	81	48	2	2684	2911	1	76	0.0001	43.9	AY873921	1006	crinivirus	Blackberry yellow vein virus isolate Chickasaw-Arkansas A p9 and p28 genes, complete cds.
CONTIG1160	ALD09624.1	32.88	73	49	0	2439	2657	430	502	0.0002	46.6	KR080325	16931	velarivirus	Little cherry virus 1 isolate YD, complete genome.
CONTIG1160	ALD09624.1	21.99	141	94	4	1389	1790	77	208	0.11	37.7	KR080325	16931	velarivirus	Little cherry virus 1 isolate YD, complete genome.
CONTIG1160	QDR49943.1	32.88	73	49	0	2439	2657	507	579	0.0002	46.6	MK895511	16933	velarivirus	Little cherry virus 1 isolate GBVC_LChV1_068, complete genome.
CONTIG1160	QDR49943.1	22.87	188	123	4	1167	1700	82	257	0.0002	46.6	MK895511	16933	velarivirus	Little cherry virus 1 isolate GBVC_LChV1_068, complete genome.
CONTIG1160	AGW81835.1	25.15	171	110	6	196	672	255	419	0.0002	46.6	KF220376	16474	closterovirus	Grapevine leafroll-associated virus 2 isolate GLRaV-2-SG, complete genome.
CONTIG1160	AGS48181.1	22.44	254	170	8	1	723	229	468	0.0003	46.2	KC904540	18643	ampelovirus	Blackberry vein banding associated virus isolate Mississippi1, complete genome.
CONTIG1160	BBL52478.1	24.69	162	117	4	166	645	282	440	0.0003	45.8	LC488185	14262	ampelovirus	Persimmon ampelovirus PBs3 RNA, complete genome.
CONTIG1160	ABD62350.1	27.31	216	128	9	163	771	281	480	0.0004	45.8	DQ399259	11872	ampelovirus	Pineapple mealybug wilt-associated virus 3 ORF1a and RNA dependent RNA polymerase (RdRp) genes, partial cds; p6 gene, complete sequence; and mall hydrophobic 5.65 kDa protein, heat shock 70-like protein (hsp70h), 61.0 kDa protein (p61), 28.8 kDa putative coat protein (CP), and 24.1 kDa protein (p24) genes, complete cds.
CONTIG1160	AAV40969.1	27.16	81	49	2	2684	2911	1	76	0.0004	42.4	AY776335	7916	crinivirus	Blackberry yellow vein-associated virus segment RNA2, complete sequence.
CONTIG1160	AYA58349.1	25.28	178	124	5	1	519	234	407	0.0005	45.4	MH541840	17141	closterovirus	Blackcurrant leafroll-associated virus 1, complete genome.
CONTIG1160	ABB90534.1	23.73	236	162	8	1	672	236	465	0.0006	45.1	DQ286725	16535	closterovirus	Grapevine leafroll-associated virus 2, complete genome.
CONTIG1160	AMD11634.1	23.51	251	173	7	1	723	84	325	0.0006	44.3	KP866957	975	ampelovirus	Grapevine leafroll-associated virus 1 isolate RA-36 heat shock protein 70-like protein (HSP70) gene, partial cds.
CONTIG1160	AAN63469.1	25.57	176	103	7	196	672	301	465	0.0006	45.1	AF314061	16527	closterovirus	Grapevine rootstock stem lesion associated virus methyltransferase/helicase polyprotein, RNA-dependent RNA polymerase, p6, HSP70-like protein, HSP90-like protein, coat protein duplicate, coat protein, p19, and p24 genes, complete cds.
CONTIG1160	AFJ05051.1	26.92	156	104	3	3117	3557	111	265	0.0006	44.3	JQ599282	15107	velarivirus	Cordyline virus 2 polyprotein gene, partial cds; and RNA-dependent RNA polymerase, 4.2 kDa transmembrane protein, heat shock protein 70-like protein, 9.3 kDa protein, 60.6 kDa protein, coat protein, minor coat protein, 25.9 kDa protein, and 28.8 kDa protein genes, complete cds.
CONTIG1160	AGS48229.1	24.15	207	132	7	1	582	194	388	0.0008	44.3	KC912156	1200	ampelovirus	Blackberry vein banding associated virus isolate Georgia1 heat shock protein 70-like protein gene, partial cds.
CONTIG1160	ADV40940.1	28.57	168	97	7	175	630	294	454	0.001	44.3	GU234167	15602	NA	Carnation yellow fleck virus, complete genome.
CONTIG1160	QLI57452.1	31.51	73	50	0	2439	2657	430	502	0.001	44.3	MN242215	16927	velarivirus	Little cherry virus 1 isolate Apr153, complete genome.
CONTIG1160	QLI57452.1	22.66	128	87	2	1335	1700	59	180	0.005	42	MN242215	16927	velarivirus	Little cherry virus 1 isolate Apr153, complete genome.
CONTIG1160	AHA85432.1	24	200	123	8	1	528	236	430	0.001	44.3	KF533699	16421	closterovirus	Carrot yellow leaf virus isolate CYLV_S14, partial genome.
CONTIG1160	ACG69818.1	31.51	73	50	0	2439	2657	430	502	0.001	43.9	EU715989	16936	velarivirus	Little cherry virus 1 isolate ITMAR, complete genome.
CONTIG1160	ACG69818.1	20.49	122	97	0	1335	1700	59	180	0.017	40	EU715989	16936	velarivirus	Little cherry virus 1 isolate ITMAR, complete genome.
CONTIG1160	AVL25834.1	34.18	79	47	3	2684	2908	1	78	0.001	41.2	KY451035	7305	NA	Arracacha latent virus C isolate Ayacucho1 heat shock 70-kDa protein, hypothetical protein, coat protein, minor coat protein, and hypothetical protein genes, complete cds.
CONTIG1160	QFR98386.1	23.98	196	129	5	163	723	281	465	0.001	43.9	MN116751	13144	ampelovirus	Sugarcane mild mosaic virus isolate PSR07106, complete genome.
CONTIG1160	CAA71288.1	31.51	73	50	0	2439	2657	430	502	0.001	43.9	Y10237	16934	velarivirus	Little cherry virus 1 ORF's 1-8, genomic RNA.
CONTIG1160	CAA71288.1	21.71	129	89	2	1332	1700	58	180	0.005	42	Y10237	16934	velarivirus	Little cherry virus 1 ORF's 1-8, genomic RNA.
CONTIG1160	BAI77532.1	30.99	71	49	0	2684	2896	1	71	0.001	40.8	AB523789	8041	crinivirus	Cucurbit chlorotic yellows virus RNA 2 segment, complete sequence.
CONTIG1160	AAX31606.1	24	225	154	8	1	636	236	456	0.001	43.9	AY881628	16494	closterovirus	Grapevine leafroll-associated virus 2 isolate 93/955, complete genome.
CONTIG1160	AAQ97387.1	37.74	53	33	0	994	1152	1	53	0.002	40.4	AY330919	7903	crinivirus	Beet pseudo-yellows virus segment RNA 2, complete sequence.
CONTIG1160	QLI57484.1	30.14	73	51	0	2439	2657	430	502	0.002	43.5	MN242219	16800	velarivirus	Little cherry virus 1 isolate Apr184R, complete genome.
CONTIG1160	QLI57484.1	23.08	104	80	0	1389	1700	77	180	1.7	33.9	MN242219	16800	velarivirus	Little cherry virus 1 isolate Apr184R, complete genome.
CONTIG1160	BCA25877.1	30.14	73	51	0	2439	2657	430	502	0.002	43.5	LC523023	16928	velarivirus	Little cherry virus 1 LV27S2 RNA, complete genome.
CONTIG1160	BCA25877.1	22.22	108	84	0	1377	1700	73	180	0.14	37.4	LC523023	16928	velarivirus	Little cherry virus 1 LV27S2 RNA, complete genome.
CONTIG1160	AXS76418.1	30.14	73	51	0	2439	2657	430	502	0.002	43.5	MH300061	16963	velarivirus	Little cherry virus 1 isolate P8-42, complete genome.
CONTIG1160	AXS76418.1	21.93	187	126	2	1167	1700	5	180	0.027	39.7	MH300061	16963	velarivirus	Little cherry virus 1 isolate P8-42, complete genome.
CONTIG1160	QJQ80365.1	26.85	216	129	9	163	771	281	480	0.002	43.5	MN539274	13298	ampelovirus	Pineapple mealybug wilt-associated virus 3 isolate HANA158, complete genome.
CONTIG1160	AXL94958.1	24.6	252	169	8	1	723	229	470	0.002	43.1	MG925331	18953	ampelovirus	Grapevine leafroll-associated virus 1 clone a, complete genome.
CONTIG1160	AMD11649.1	22.71	251	175	7	1	723	84	325	0.002	42.7	KP866972	975	ampelovirus	Grapevine leafroll-associated virus 1 isolate VO-81 heat shock protein 70-like protein (HSP70) gene, partial cds.
CONTIG1160	QBZ78677.1	22.71	251	175	7	1	723	229	470	0.002	43.1	MH807216	18581	ampelovirus	Grapevine leafroll-associated virus 1 isolate 12G431A, partial genome.
CONTIG1160	ABM05863.1	22.98	248	172	7	1	714	229	467	0.002	43.1	EF103901	5715	ampelovirus	Grapevine leafroll-associated virus 1 replicase and RNA dependent-RNA polymerase genes, partial cds; hypothetical protein and heat shock protein 70-like protein genes, complete cds; and heat shock protein 90-like protein gene, partial cds.
CONTIG1160	AEX90907.1	24.08	191	129	4	3132	3671	108	293	0.003	42	JF268242	1305	velarivirus	Grapevine leafroll-associated virus 7 isolate GLRaV-7-Afg hypothetical protein gene, partial cds; and coat protein gene, complete cds.
CONTIG1160	ACT10246.1	24	200	123	8	1	528	236	430	0.004	42.4	FJ869862	16354	closterovirus	Carrot yellow leaf virus, complete genome.
CONTIG1160	AXN56977.1	22.91	179	127	5	1	519	234	407	0.005	42	MH460558	17161	closterovirus	Blackcurrant leafroll-associated virus 1 isolate GR, complete genome.
CONTIG1160	AVD53867.1	22.43	272	184	9	1	777	229	486	0.005	42	KY707825	18478	ampelovirus	Grapevine leafroll-associated virus 3 isolate Rod96, partial genome.
CONTIG1160	AXL94968.1	21.91	251	177	7	1	723	229	470	0.005	42	MG925332	18863	ampelovirus	Grapevine leafroll-associated virus 1 clone b, complete genome.
CONTIG1160	ACG69823.1	29.41	68	48	0	2454	2657	2	69	0.006	38.9	EU715990	257	velarivirus	Little cherry virus 1 isolate ITPER hypothetical protein gene, partial cds.
CONTIG1160	AAF22740.1	23.11	251	174	7	1	723	229	470	0.007	41.6	AF195822	12394	ampelovirus	Grapevine leafroll-associated virus 1 helicase (HEL) and RNA-dependent RNA polymerase (POL) genes, partial cds; and p7, HSP70-like protein, p55, coat protein (CP), p55 (CPd1), p50 (CPd2), p22, and p24 genes, complete cds.
CONTIG1160	BBK15481.1	21.82	275	184	9	1	747	236	505	0.007	41.6	LC480257	14968	closterovirus	Carnation necrotic fleck virus Dc genomic RNA, complete genome.
CONTIG1160	QDK55528.1	23.19	138	94	3	3135	3530	168	299	0.007	41.2	MK803502	15037	ampelovirus	Little cherry virus 2 isolate GBVC_LChV2_100 BEREF16, complete genome.
CONTIG1160	QDR49966.1	23.19	138	94	3	3135	3530	168	299	0.007	41.2	MK895513	15040	ampelovirus	Little cherry virus 2 isolate GBVC_LChV2_071, complete genome.
CONTIG1160	AAM96228.1	23.19	138	94	3	3135	3530	168	299	0.008	41.2	AF416335	12447	ampelovirus	Little cherry virus 2 strain LC5 helicase gene, partial cds; RNA-dependent RNA polymerase, p5, putative coat protein p55, putative membrane protein p6, putative heat shock protein p60, p53, p22, and viral coat protein p39 genes, complete cds; and p15 gene, partial cds.
CONTIG1160	BCA25939.1	23.19	138	94	3	3135	3530	168	299	0.008	40.8	LC523029	15045	ampelovirus	Little cherry virus 2 LV35 RNA, complete genome.
CONTIG1160	BCA25949.1	23.19	138	94	3	3135	3530	168	299	0.008	40.8	LC523030	15047	ampelovirus	Little cherry virus 2 LVV RNA, complete genome.
CONTIG1160	QEY10261.1	23.19	138	94	3	3135	3530	168	299	0.009	40.8	MN131070	15405	ampelovirus	Little cherry virus 2 isolate FT185, partial genome.
CONTIG1160	AUZ97986.1	23.9	251	172	7	1	723	60	301	0.01	40.4	MF446626	949	ampelovirus	Grapevine leafroll-associated virus 1 isolate GLAV1-HUCS HSP70 gene, partial cds.
CONTIG1160	AYE57467.1	23.13	134	99	2	3135	3530	168	299	0.01	40.8	MG881767	15031	ampelovirus	Little cherry virus 2 isolate LChV-2-TA, complete genome.
CONTIG1160	AUT30586.1	26.21	103	75	1	3698	4003	1	103	0.011	40.8	MG489895	8672	crinivirus	Lettuce chlorosis virus isolate Almeria segment RNA 2, complete sequence.
CONTIG1160	QDJ94278.1	22.31	251	176	7	1	723	229	470	0.012	40.8	MH545961	18921	ampelovirus	Grapevine leafroll-associated virus 1 isolate ON84-15, complete genome.
CONTIG1160	AGU69230.1	22.56	164	120	4	169	648	293	453	0.013	40.8	KF007211	17872	NA	Blueberry virus A isolate Brandner 2, complete genome.
CONTIG1160	BCA25929.1	45	40	22	0	3411	3530	260	299	0.013	40.4	LC523028	15031	ampelovirus	Little cherry virus 2 LV27 RNA, complete genome.
CONTIG1160	ABI23185.1	25.6	207	140	8	1	603	233	431	0.014	40.4	DQ860839	17039	closterovirus	Strawberry chlorotic fleck associated virus, complete genome.
CONTIG1160	ATG84352.1	23.77	265	175	11	1	756	229	479	0.014	40.4	KY073324	18563	ampelovirus	Grapevine leafroll-associated virus 3 isolate 8415B, complete genome.
CONTIG1160	QBZ78657.1	22.31	251	176	7	1	723	229	470	0.014	40.4	MH807214	18624	ampelovirus	Grapevine leafroll-associated virus 1 isolate 12G417, partial genome.
CONTIG1160	AMD11621.1	21.51	251	178	7	1	723	84	325	0.014	40	KP866944	975	ampelovirus	Grapevine leafroll-associated virus 1 isolate DOB-77 heat shock protein 70-like protein (HSP70) gene, partial cds.
CONTIG1160	AMH87471.1	26.18	191	122	8	175	723	285	464	0.015	40.4	KU240013	14213	ampelovirus	Plum bark necrosis stem pitting-associated virus isolate Taian, complete genome.
CONTIG1160	AZB50209.1	26.17	149	97	5	196	624	292	433	0.015	40.4	MH206615	13398	ampelovirus	Air potato virus 1 isolate APV1-FL, complete genome.
CONTIG1160	ANP22141.1	22.31	251	176	7	1	723	229	470	0.015	40.4	KU674796	18731	ampelovirus	Grapevine leafroll-associated virus 1 isolate WA-CH, complete genome.
CONTIG1160	AFH35859.1	26.49	185	120	7	1	525	229	407	0.015	40.4	JQ655295	18671	ampelovirus	Grapevine leafroll-associated virus 3 isolate GH11, complete genome.
CONTIG1160	ANP22150.1	22.31	251	176	7	1	723	229	470	0.018	40	KU674797	18946	ampelovirus	Grapevine leafroll-associated virus 1 isolate WA-PN, complete genome.
CONTIG1160	ABY66970.1	27.03	111	74	3	3698	4018	1	108	0.019	40	EU191905	8530	crinivirus	Bean yellow disorder virus segment RNA 2, complete sequence.
CONTIG1160	AEW24404.1	27.78	108	74	1	1	312	229	336	0.019	40	JQ023131	18659	ampelovirus	Grapevine leafroll-associated virus 1 isolate 1050, complete genome.
CONTIG1160	AXI82174.1	22.63	274	183	10	1	780	229	487	0.02	40	MH521109	18126	ampelovirus	Grapevine leafroll-associated virus 3 isolate Kat255b, partial genome.
CONTIG1160	ATG84339.1	26.49	185	120	7	1	525	229	407	0.021	40	KY073323	18572	ampelovirus	Grapevine leafroll-associated virus 3 isolate 8415A, complete genome.
CONTIG1160	QBZ78747.1	22.83	254	171	8	1	723	229	470	0.022	40	MH807223	18626	ampelovirus	Grapevine leafroll-associated virus 1 isolate 14G461, partial genome.
CONTIG1160	AGL80612.1	25.27	186	130	8	175	723	285	464	0.027	39.7	KC590344	14211	ampelovirus	Plum bark necrosis stem pitting-associated virus isolate Tatao25 Q-375-02, complete genome.
CONTIG1160	AAQ97391.1	32.04	103	65	3	3701	4003	8	107	0.028	39.7	AY330919	7903	crinivirus	Beet pseudo-yellows virus segment RNA 2, complete sequence.
CONTIG1160	AIH06930.1	25.65	191	123	8	175	723	285	464	0.028	39.7	KJ792852	14208	ampelovirus	Plum bark necrosis stem pitting-associated virus isolate WH-1, complete genome.
CONTIG1160	AIH06937.1	25.65	191	123	8	175	723	285	464	0.029	39.7	KJ792853	14211	ampelovirus	Plum bark necrosis stem pitting-associated virus isolate Plm-WH-3, complete genome.
CONTIG1160	QJQ80372.1	32.38	105	63	4	160	462	280	380	0.029	39.3	MN539275	12932	ampelovirus	Pineapple mealybug wilt-associated virus 1 isolate HANA160, complete genome.
CONTIG1160	ABW81237.1	25.65	191	123	8	175	723	285	464	0.031	39.3	EF546442	14214	ampelovirus	Plum bark necrosis and stem pitting-associated virus, complete genome.
CONTIG1160	AMD11623.1	21.51	251	178	7	1	723	84	325	0.031	38.9	KP866946	975	ampelovirus	Grapevine leafroll-associated virus 1 isolate K-74 heat shock protein 70-like protein (HSP70) gene, partial cds.
CONTIG1160	AFU08346.1	26.49	185	120	7	1	525	229	407	0.033	39.3	JX266782	18475	ampelovirus	Grapevine leafroll-associated virus 3m isolate 139, complete genome.
CONTIG1160	AGL80633.1	25.82	182	122	9	196	726	292	465	0.036	39.3	KC590347	14234	ampelovirus	Plum bark necrosis stem pitting-associated virus isolate Nanjing, complete genome.
CONTIG1160	QCC20274.1	32.38	105	63	4	160	462	280	380	0.042	38.9	MH704743	13086	ampelovirus	Pineapple mealybug wilt-associated virus 1 strain 4, partial genome.
CONTIG1160	ARP51846.1	23.56	225	155	8	1	636	236	456	0.044	38.9	KY821090	16571	closterovirus	Grapevine leafroll-associated virus 2 isolate SL13, complete genome.
CONTIG1160	AAP87791.1	22.46	138	95	3	3135	3530	168	299	0.044	38.5	AF531505	15045	ampelovirus	Little cherry virus 2 isolate USA6b, complete genome.
CONTIG1160	BCA25899.1	42.5	40	23	0	3411	3530	260	299	0.044	38.5	LC523025	15040	ampelovirus	Little cherry virus 2 TAS12 RNA, complete genome.
CONTIG1160	BCA25919.1	22.46	138	95	3	3135	3530	168	299	0.044	38.5	LC523027	15043	ampelovirus	Little cherry virus 2 LV16 RNA, complete genome.
CONTIG1160	QBZ78667.1	21.91	251	177	7	1	723	229	470	0.046	38.9	MH807215	18689	ampelovirus	Grapevine leafroll-associated virus 1 isolate 12G424, partial genome.
CONTIG1160	AAC55662.1	29.13	103	60	4	178	456	295	394	0.047	38.9	U51931	10545	closterovirus	Beet yellow stunt virus helicase gene, partial cds; and RNA replicase, p30, p6, p66, p61, p25, coat protein, p18, and p22 genes, complete cds.
CONTIG1160	BCA25909.1	42.5	40	23	0	3411	3530	260	299	0.048	38.5	LC523026	15036	ampelovirus	Little cherry virus 2 TAS16 RNA, complete genome.
CONTIG1160	ATB18133.1	42.5	40	23	0	3411	3530	260	299	0.048	38.5	MF069043	15425	ampelovirus	Little cherry virus 2 isolate Rube 74, complete genome.
CONTIG1160	ALE18224.1	22.86	105	80	1	3698	4009	1	105	0.048	38.5	KR002687	8113	crinivirus	Tetterwort vein chlorosis virus segment RNA2, complete sequence.
CONTIG1160	AAF22743.1	27.91	172	107	8	3186	3674	335	498	0.051	38.5	AF195822	12394	ampelovirus	Grapevine leafroll-associated virus 1 helicase (HEL) and RNA-dependent RNA polymerase (POL) genes, partial cds; and p7, HSP70-like protein, p55, coat protein (CP), p55 (CPd1), p50 (CPd2), p22, and p24 genes, complete cds.
CONTIG1160	QBZ78670.1	26.9	171	108	8	3186	3671	335	497	0.054	38.5	MH807215	18689	ampelovirus	Grapevine leafroll-associated virus 1 isolate 12G424, partial genome.
CONTIG1160	AWT04811.1	42.5	40	23	0	3411	3530	260	299	0.055	38.1	MF078481	6327	ampelovirus	Little cherry virus 2 isolate 1046C p60, p53, p22, p39, and p26 genes, complete cds.
CONTIG1160	ANP22143.1	26.9	171	108	8	3186	3671	335	497	0.063	38.5	KU674796	18731	ampelovirus	Grapevine leafroll-associated virus 1 isolate WA-CH, complete genome.
CONTIG1160	AGC79349.2	26.49	185	120	7	1	525	229	407	0.066	38.1	JX220900	11827	ampelovirus	Grapevine leafroll-associated virus 3 isolate NZ1-B polyprotein and RNA-dependent RNA polymerase genes, partial cds; and 5 kDa protein, HSP70-like protein, HSP90-like protein, coat protein, divergent coat protein, 21 kDa protein, 19.6 kDa protein, 19.7 kDa protein, 4 kDa protein, and 7 kDa protein genes, complete cds.
CONTIG1160	QBZ78660.1	27.49	171	107	8	3186	3671	335	497	0.069	38.1	MH807214	18624	ampelovirus	Grapevine leafroll-associated virus 1 isolate 12G417, partial genome.
CONTIG1160	QDJ94281.1	26.9	171	108	8	3186	3671	335	497	0.069	38.1	MH545961	18921	ampelovirus	Grapevine leafroll-associated virus 1 isolate ON84-15, complete genome.
CONTIG1160	AVL25832.1	37.74	53	33	0	994	1152	1	53	0.072	35.4	KY451035	7305	NA	Arracacha latent virus C isolate Ayacucho1 heat shock 70-kDa protein, hypothetical protein, coat protein, minor coat protein, and hypothetical protein genes, complete cds.
CONTIG1160	CAD21950.1	22.68	194	129	6	3150	3671	491	683	0.081	38.1	AJ428555	8223	crinivirus	Sweet potato chlorotic stunt virus RNA2.
CONTIG1160	QAV52483.1	23.13	134	102	1	3273	3671	550	683	0.082	38.1	MH614270	8016	crinivirus	Sweet potato chlorotic stunt virus isolate SPCSV-UNB-01 segment RNA2, complete sequence.
CONTIG1160	AAK38612.1	23	213	147	6	1	615	226	429	0.082	37.7	AF233935	1383	ampelovirus	Grapevine leafroll-associated virus 1 HSP70 gene, partial cds.
CONTIG1160	AXL94971.1	26.9	171	108	8	3186	3671	335	497	0.084	37.7	MG925332	18863	ampelovirus	Grapevine leafroll-associated virus 1 clone b, complete genome.
CONTIG1160	AXI81990.1	23.19	263	179	9	1	756	229	479	0.091	37.7	MH521094	18619	ampelovirus	Grapevine leafroll-associated virus 3 isolate Cha137, partial genome.
CONTIG1160	BAU68565.1	28.36	67	47	1	3408	3605	391	457	0.093	37.7	LC052212	17608	ampelovirus	Grapevine leafroll-associated virus 13 genomic RNA, complete genome, isolate: a177.
CONTIG1160	QBZ78750.1	27.49	171	107	8	3186	3671	335	497	0.093	37.7	MH807223	18626	ampelovirus	Grapevine leafroll-associated virus 1 isolate 14G461, partial genome.
CONTIG1160	ANP22153.1	26.9	171	108	8	3186	3671	335	497	0.099	37.7	KU674797	18946	ampelovirus	Grapevine leafroll-associated virus 1 isolate WA-PN, complete genome.
CONTIG1160	BCA25974.1	24.14	174	97	7	175	645	285	440	0.1	37.7	LC523035	14216	ampelovirus	Plum bark necrosis stem pitting-associated virus TAS12 RNA, complete genome.
CONTIG1160	BCA25960.1	24.14	174	97	7	175	645	285	440	0.1	37.7	LC523033	14220	ampelovirus	Plum bark necrosis stem pitting-associated virus QLD2 RNA, complete genome.
CONTIG1160	QBZ78680.1	25.15	167	116	5	3186	3671	335	497	0.11	37.7	MH807216	18581	ampelovirus	Grapevine leafroll-associated virus 1 isolate 12G431A, partial genome.
CONTIG1160	AKM20811.1	26.61	109	74	3	349	660	262	369	0.13	37.4	KP704267	1208	closterovirus	Beet yellows virus isolate BYV-CRO-L HSP70 related protein gene, partial cds.
CONTIG1160	BCA25914.1	25	120	88	1	3294	3647	347	466	0.14	37.4	LC523027	15043	ampelovirus	Little cherry virus 2 LV16 RNA, complete genome.
CONTIG1160	AXL94961.1	26.9	171	108	8	3186	3671	335	497	0.14	37.4	MG925331	18953	ampelovirus	Grapevine leafroll-associated virus 1 clone a, complete genome.
CONTIG1160	QBZ78700.1	26.9	171	108	8	3186	3671	335	497	0.15	37	MH807218	18923	ampelovirus	Grapevine leafroll-associated virus 1 isolate 12G456, partial genome.
CONTIG1160	AEW24407.1	26.63	169	108	7	3192	3671	336	497	0.16	37	JQ023131	18659	ampelovirus	Grapevine leafroll-associated virus 1 isolate 1050, complete genome.
CONTIG1160	QBZ78690.1	26.63	169	108	7	3192	3671	336	497	0.17	37	MH807217	18743	ampelovirus	Grapevine leafroll-associated virus 1 isolate 12G431B, partial genome.
CONTIG1160	QBZ78687.1	25.78	256	161	10	1	723	229	470	0.17	37	MH807217	18743	ampelovirus	Grapevine leafroll-associated virus 1 isolate 12G431B, partial genome.
CONTIG1160	ARP51763.1	22.49	249	178	7	1	723	229	470	0.17	37	KY821089	18933	ampelovirus	Grapevine leafroll-associated virus 1 isolate SL37-1, partial genome.
CONTIG1160	ADU25035.1	31.48	54	37	0	991	1152	2	55	0.18	34.3	GQ376201	8220	crinivirus	Diodia vein chlorosis virus segment RNA 2, complete sequence.
CONTIG1160	BBL52485.1	24.54	163	116	6	166	645	282	440	0.21	36.6	LC488186	7070	ampelovirus	Persimmon ampelovirus PBv2s2 ORF1a, ORF1b, P6, HSP70h, P61, CP, CPm genes for polyprotein, RNA-dependent RNA polymerase, hydrophobic protein, heat shock protein 70 homolog, heat shock protein 90 homolog, major coat protein, minor coat protein, partial and complete cds.
CONTIG1160	QBZ78647.1	26.85	108	75	1	1	312	229	336	0.21	36.6	MH807213	18567	ampelovirus	Grapevine leafroll-associated virus 1 isolate 12G401, partial genome.
CONTIG1160	QBZ78707.1	23.51	251	173	7	1	723	229	470	0.23	36.6	MH807219	18711	ampelovirus	Grapevine leafroll-associated virus 1 isolate 12G479, partial genome.
CONTIG1160	QBZ78650.1	26.63	169	108	7	3192	3671	336	497	0.23	36.6	MH807213	18567	ampelovirus	Grapevine leafroll-associated virus 1 isolate 12G401, partial genome.
CONTIG1160	AVH80621.1	30.68	88	58	2	3417	3671	410	497	0.25	36.6	KY827404	18567	ampelovirus	Grapevine leafroll-associated virus 1 isolate Ti23, complete genome.
CONTIG1160	QBZ78710.1	26.63	169	108	7	3192	3671	336	497	0.26	36.2	MH807219	18711	ampelovirus	Grapevine leafroll-associated virus 1 isolate 12G479, partial genome.
CONTIG1160	AMD11645.1	23.51	251	173	7	1	723	84	325	0.26	36.2	KP866968	975	ampelovirus	Grapevine leafroll-associated virus 1 isolate SE-78 heat shock protein 70-like protein (HSP70) gene, partial cds.
CONTIG1160	AXI82123.1	25.41	185	122	7	1	525	229	407	0.27	36.2	MH521105	18456	ampelovirus	Grapevine leafroll-associated virus 3 isolate Gre233, partial genome.
CONTIG1160	AKU47782.1	25	148	82	4	3192	3593	142	274	0.3	35.8	KP067368	855	ampelovirus	Grapevine leafroll-associated virus 1 isolate SD-ITRI-8-1 coat protein gene, partial cds.
CONTIG1160	AKT73913.1	24.85	169	111	4	3132	3605	70	233	0.33	35.4	KT306586	709	velarivirus	Grapevine leafroll-associated virus 7 isolate LN-ZF_clone4 coat protein gene, partial cds.
CONTIG1160	ATB18129.1	24.17	120	89	1	3294	3647	347	466	0.55	35.4	MF069043	15425	ampelovirus	Little cherry virus 2 isolate Rube 74, complete genome.
CONTIG1160	BAU68562.1	25.13	191	130	8	163	723	286	467	0.57	35.4	LC052212	17608	ampelovirus	Grapevine leafroll-associated virus 13 genomic RNA, complete genome, isolate: a177.
CONTIG1160	AVH80618.1	23.11	251	174	7	1	723	229	470	0.58	35.4	KY827404	18567	ampelovirus	Grapevine leafroll-associated virus 1 isolate Ti23, complete genome.
CONTIG1160	CCD33054.1	34.15	82	49	3	913	1152	9	87	0.64	32.7	HE588185	16404	velarivirus	Grapevine leafroll-associated virus 7 complete genome, isolate AA42, genomic RNA.
CONTIG1160	AHB87169.1	23.6	161	94	4	3192	3632	160	305	0.72	34.7	KC567962	969	ampelovirus	Grapevine leafroll-associated virus 1 isolate SS3 sequence variant 1 capsid protein (CP) gene, complete cds.
CONTIG1160	AYE57462.1	27.27	88	63	1	3414	3674	389	476	0.73	35	MG881767	15031	ampelovirus	Little cherry virus 2 isolate LChV-2-TA, complete genome.
CONTIG1160	AHB87105.1	23.6	161	94	4	3192	3632	160	305	0.74	34.7	KC567898	969	ampelovirus	Grapevine leafroll-associated virus 1 isolate B3 sequence variant 1 capsid protein (CP) gene, complete cds.
CONTIG1160	QBZ78709.1	23.6	161	94	4	3192	3632	160	305	0.75	34.7	MH807219	18711	ampelovirus	Grapevine leafroll-associated virus 1 isolate 12G479, partial genome.
CONTIG1160	AVH80620.1	23.6	161	94	4	3192	3632	160	305	0.76	34.7	KY827404	18567	ampelovirus	Grapevine leafroll-associated virus 1 isolate Ti23, complete genome.
CONTIG1160	QBZ78689.1	23.6	161	94	4	3192	3632	160	305	0.76	34.7	MH807217	18743	ampelovirus	Grapevine leafroll-associated virus 1 isolate 12G431B, partial genome.
CONTIG1160	QBZ78749.1	23.6	161	94	4	3192	3632	160	305	0.76	34.7	MH807223	18626	ampelovirus	Grapevine leafroll-associated virus 1 isolate 14G461, partial genome.
CONTIG1160	BBF90599.1	35.85	53	34	0	994	1152	1	53	0.78	32.3	LC415907	7915	crinivirus	Tomato infectious chlorosis virus genomic RNA, segment RNA 2, complete sequence.
CONTIG1160	AHB87130.1	23.6	161	94	4	3192	3632	160	305	0.8	34.7	KC567923	969	ampelovirus	Grapevine leafroll-associated virus 1 isolate J2 sequence variant 1 capsid protein (CP) gene, complete cds.
CONTIG1160	QBZ78679.1	23.6	161	94	4	3192	3632	160	305	0.8	34.7	MH807216	18581	ampelovirus	Grapevine leafroll-associated virus 1 isolate 12G431A, partial genome.
CONTIG1160	AAF22742.1	23.6	161	94	4	3192	3632	160	305	0.8	34.7	AF195822	12394	ampelovirus	Grapevine leafroll-associated virus 1 helicase (HEL) and RNA-dependent RNA polymerase (POL) genes, partial cds; and p7, HSP70-like protein, p55, coat protein (CP), p55 (CPd1), p50 (CPd2), p22, and p24 genes, complete cds.
CONTIG1160	AHB87167.1	23.6	161	94	4	3192	3632	160	305	0.82	34.3	KC567960	969	ampelovirus	Grapevine leafroll-associated virus 1 isolate PP1 sequence variant 8 capsid protein (CP) gene, complete cds.
CONTIG1160	QBZ78649.1	23.6	161	94	4	3192	3632	160	305	0.82	34.3	MH807213	18567	ampelovirus	Grapevine leafroll-associated virus 1 isolate 12G401, partial genome.
CONTIG1160	QBZ78699.1	23.6	161	94	4	3192	3632	160	305	0.85	34.3	MH807218	18923	ampelovirus	Grapevine leafroll-associated virus 1 isolate 12G456, partial genome.
CONTIG1160	QBZ78697.1	22.09	249	179	7	1	723	229	470	0.88	34.7	MH807218	18923	ampelovirus	Grapevine leafroll-associated virus 1 isolate 12G456, partial genome.
CONTIG1160	ANP22144.1	23.6	161	94	4	3192	3632	160	305	0.88	34.3	KU674796	18731	ampelovirus	Grapevine leafroll-associated virus 1 isolate WA-CH, complete genome.
CONTIG1160	AKU47756.1	24.32	148	83	4	3192	3593	142	274	0.9	34.3	KP067342	855	ampelovirus	Grapevine leafroll-associated virus 1 isolate LN-KSMS coat protein gene, partial cds.
CONTIG1160	QBZ78669.1	23.6	161	94	4	3192	3632	160	305	0.9	34.3	MH807215	18689	ampelovirus	Grapevine leafroll-associated virus 1 isolate 12G424, partial genome.
CONTIG1160	AXL94970.1	23.6	161	94	4	3192	3632	160	305	0.9	34.3	MG925332	18863	ampelovirus	Grapevine leafroll-associated virus 1 clone b, complete genome.
CONTIG1160	ANP22152.1	23.6	161	94	4	3192	3632	160	305	0.9	34.3	KU674797	18946	ampelovirus	Grapevine leafroll-associated virus 1 isolate WA-PN, complete genome.
CONTIG1160	AGC54770.1	23.6	161	94	4	3192	3632	160	305	0.91	34.3	JX983132	969	ampelovirus	Grapevine leafroll-associated virus 1 isolate 2012-51 clone 2 coat protein gene, complete cds.
CONTIG1160	QDJ94280.1	23.6	161	94	4	3192	3632	160	305	0.92	34.3	MH545961	18921	ampelovirus	Grapevine leafroll-associated virus 1 isolate ON84-15, complete genome.
CONTIG1160	AKU47766.1	24.32	148	83	4	3192	3593	142	274	0.95	34.3	KP067352	855	ampelovirus	Grapevine leafroll-associated virus 1 isolate LN-KTST coat protein gene, partial cds.
CONTIG1160	ARP51765.1	23.6	161	94	4	3192	3632	160	305	0.95	34.3	KY821089	18933	ampelovirus	Grapevine leafroll-associated virus 1 isolate SL37-1, partial genome.
CONTIG1160	QBZ78659.1	23.6	161	94	4	3192	3632	160	305	0.96	34.3	MH807214	18624	ampelovirus	Grapevine leafroll-associated virus 1 isolate 12G417, partial genome.
CONTIG1160	AGC54768.1	23.6	161	94	4	3192	3632	160	305	0.96	34.3	JX983130	969	ampelovirus	Grapevine leafroll-associated virus 1 isolate 2012-4 clone 2 coat protein gene, complete cds.
CONTIG1160	AXL94960.1	23.6	161	94	4	3192	3632	160	305	0.96	34.3	MG925331	18953	ampelovirus	Grapevine leafroll-associated virus 1 clone a, complete genome.
CONTIG1160	ACV52939.2	23.6	161	94	4	3192	3632	160	305	0.98	34.3	FJ952151	969	ampelovirus	Grapevine leafroll-associated virus 1 isolate IR-S7 capsid protein gene, complete cds.
CONTIG1160	QFR98387.1	27.54	69	48	1	2403	2603	418	486	0.99	34.7	MN116751	13144	ampelovirus	Sugarcane mild mosaic virus isolate PSR07106, complete genome.
CONTIG1160	BBE36961.1	23.6	161	94	4	3192	3632	160	305	1	34.3	LC387467	969	ampelovirus	Grapevine leafroll-associated virus 1 KG1 CP gene for coat protein, complete cds.
CONTIG1160	ACV52938.1	27.85	79	53	1	1	225	90	168	1	33.5	FJ952150	540	ampelovirus	Grapevine leafroll-associated virus 1 isolate IR-S7 heat shock protein 70 gene, partial cds.
CONTIG1160	ARP51797.1	34.15	82	49	3	913	1152	9	87	1.1	32	KY940820	16336	velarivirus	Grapevine leafroll-associated virus 7 isolate q4, complete genome.
CONTIG1160	ACT79559.1	23.6	161	94	4	3192	3632	160	305	1.1	33.9	GQ332536	969	ampelovirus	Grapevine leafroll-associated virus 1 isolate PS coat protein gene, complete cds.
CONTIG1160	AEW67138.1	23.6	161	94	4	3192	3632	160	305	1.2	33.9	JN546590	969	ampelovirus	Grapevine leafroll-associated virus 1 isolate G8 coat protein (CP) gene, complete cds.
CONTIG1160	AHB87119.1	23.6	161	94	4	3192	3632	160	305	1.2	33.9	KC567912	969	ampelovirus	Grapevine leafroll-associated virus 1 isolate EM3 sequence variant 1 capsid protein (CP) gene, complete cds.
CONTIG1160	QFU85146.1	21.64	134	104	1	3273	3671	550	683	1.2	34.3	MK802080	8226	crinivirus	Sweet potato chlorotic stunt virus isolate 24-1 segment RNA2, complete sequence.
CONTIG1160	AZZ65952.1	27.63	76	55	0	3405	3632	54	129	1.3	32.7	MG717718	682	ampelovirus	Grapevine leafroll-associated virus 1 isolate Z179 clone 3 capsid protein and capsid protein divergent 1 genes, partial cds.
CONTIG1160	QBA19078.1	24.35	193	129	9	163	723	159	340	1.3	33.9	MH347905	1204	ampelovirus	Grapevine leafroll-associated virus 13 isolate ZS2 HSP70h gene, partial cds.
CONTIG1160	AHB87102.1	23.6	161	94	4	3192	3632	160	305	1.4	33.5	KC567895	969	ampelovirus	Grapevine leafroll-associated virus 1 isolate A0305 sequence variant 1 capsid protein (CP) gene, complete cds.
CONTIG1160	ABI23186.1	28.77	73	50	1	2439	2651	413	485	1.5	33.9	DQ860839	17039	closterovirus	Strawberry chlorotic fleck associated virus, complete genome.
CONTIG1160	AEW24406.1	22.98	161	95	4	3192	3632	160	305	1.6	33.5	JQ023131	18659	ampelovirus	Grapevine leafroll-associated virus 1 isolate 1050, complete genome.
CONTIG1160	ATQ62184.1	22.82	149	103	3	3252	3671	328	473	1.6	33.9	KY430286	8456	crinivirus	Lettuce chlorosis virus isolate CN segment RNA2, complete sequence.
CONTIG1160	AHB87161.1	22.98	161	95	4	3192	3632	160	305	1.8	33.5	KC567954	969	ampelovirus	Grapevine leafroll-associated virus 1 isolate OdP2 sequence variant 2 capsid protein (CP) gene, complete cds.
CONTIG1160	AET99035.1	25.32	79	55	1	1	225	84	162	1.8	32.7	JF811867	500	ampelovirus	Grapevine leafroll-associated virus 1 isolate CA17 clone 2c heat-shock protein 70-like protein (HSP70h) gene, partial cds.
CONTIG1160	ATO88014.1	20.37	162	116	5	1200	1649	2052	2212	1.9	33.9	MF622947	8249	macluravirus	Cardamom mosaic virus isolate KS, complete genome.
CONTIG1160	QJY30842.1	42.42	33	18	1	2280	2378	332	363	1.9	33.5	MN606295	8174	NA	Ginkgoaceae-associated picorna-like virus 1 strain pt112-dic-10, complete genome.
CONTIG1160	AET99042.1	27.85	79	53	1	1	225	84	162	2	32.3	JF811874	500	ampelovirus	Grapevine leafroll-associated virus 1 isolate CA20 clone 4c heat-shock protein 70-like protein (HSP70h) gene, partial cds.
CONTIG1160	AFV67455.1	22.52	262	182	9	1	756	229	479	2	33.5	JQ796828	18552	ampelovirus	Grapevine leafroll-associated virus 3 clone 3, complete genome.
CONTIG1160	AAV31479.1	27.85	79	53	1	1	225	90	168	2.3	32.3	AY754914	540	ampelovirus	Grapevine leafroll-associated virus 1 isolate Sv12_5 heat shock protein 70 (HSP70) gene, partial cds.
CONTIG1160	AKU47793.1	27.85	79	53	1	1	225	84	162	2.3	32.3	KP067379	487	ampelovirus	Grapevine leafroll-associated virus 1 isolate LN-ANG heat shock protein 70 gene, partial cds.
CONTIG1160	AZZ65958.1	26.32	76	56	0	3405	3632	54	129	2.5	32	MG717721	682	ampelovirus	Grapevine leafroll-associated virus 1 isolate 96-29 clone 1 capsid protein and capsid protein divergent 1 genes, partial cds.
CONTIG1160	ANN11906.1	27.85	79	53	1	1	225	75	153	2.8	32	KU362239	483	ampelovirus	Grapevine leafroll-associated virus 1 isolate 89 heat shock protein 70-like protein (Hsp70h) gene, partial cds.
CONTIG1160	AET99055.1	26.58	79	54	1	1	225	84	162	2.8	32	JF811887	500	ampelovirus	Grapevine leafroll-associated virus 1 isolate CA7 clone 11 heat-shock protein 70-like protein (HSP70h) gene, partial cds.
CONTIG1160	AGS48184.1	28.57	91	50	2	3417	3662	389	473	2.9	32.7	KC904540	18643	ampelovirus	Blackberry vein banding associated virus isolate Mississippi1, complete genome.
CONTIG1160	AZZ65968.1	26.32	76	56	0	3405	3632	54	129	3.2	31.6	MG717726	682	ampelovirus	Grapevine leafroll-associated virus 1 isolate Y245 clone 1 capsid protein gene, partial cds.
CONTIG1160	AZZ65932.1	26.32	76	56	0	3405	3632	54	129	3.2	31.6	MG717708	682	ampelovirus	Grapevine leafroll-associated virus 1 isolate 95-177 capsid protein and capsid protein divergent 1 genes, partial cds.
CONTIG1160	AZZ65924.1	26.32	76	56	0	3405	3632	54	129	3.2	31.6	MG717704	682	ampelovirus	Grapevine leafroll-associated virus 1 isolate Y307 capsid protein and capsid protein divergent 1 genes, partial cds.
CONTIG1160	AZZ65922.1	26.32	76	56	0	3405	3632	54	129	3.2	31.6	MG717703	682	ampelovirus	Grapevine leafroll-associated virus 1 isolate Y273 capsid protein and capsid protein divergent 1 genes, partial cds.
CONTIG1160	AET99032.1	26.58	79	54	1	1	225	84	162	3.2	32	JF811864	500	ampelovirus	Grapevine leafroll-associated virus 1 isolate CA16 clone 9c heat-shock protein 70-like protein (HSP70h) gene, partial cds.
CONTIG1160	AZZ65928.1	26.32	76	56	0	3405	3632	54	129	3.2	31.6	MG717706	682	ampelovirus	Grapevine leafroll-associated virus 1 isolate Y178 capsid protein and capsid protein divergent 1 genes, partial cds.
CONTIG1160	AZZ65920.1	26.32	76	56	0	3405	3632	54	129	3.2	31.6	MG717702	682	ampelovirus	Grapevine leafroll-associated virus 1 isolate Y161 capsid protein and capsid protein divergent 1 genes, partial cds.
CONTIG1160	AZZ65918.1	26.32	76	56	0	3405	3632	54	129	3.2	31.6	MG717701	682	ampelovirus	Grapevine leafroll-associated virus 1 isolate Y172 capsid protein and capsid protein divergent 1 genes, partial cds.
CONTIG1160	AZZ65914.1	26.32	76	56	0	3405	3632	54	129	3.2	31.6	MG717699	682	ampelovirus	Grapevine leafroll-associated virus 1 isolate V29 capsid protein and capsid protein divergent 1 genes, partial cds.
CONTIG1160	AZZ65912.1	26.32	76	56	0	3405	3632	54	129	3.2	31.6	MG717698	682	ampelovirus	Grapevine leafroll-associated virus 1 isolate Y318 capsid protein and capsid protein divergent 1 genes, partial cds.
CONTIG1160	AZZ65902.1	26.32	76	56	0	3405	3632	54	129	3.2	31.6	MG717693	682	ampelovirus	Grapevine leafroll-associated virus 1 isolate IFV9 capsid protein and capsid protein divergent 1 genes, partial cds.
CONTIG1160	BCA25924.1	26.92	78	57	0	3414	3647	389	466	3.3	32.7	LC523028	15031	ampelovirus	Little cherry virus 2 LV27 RNA, complete genome.
CONTIG1160	ABM05865.1	22.98	161	95	4	3192	3632	160	305	3.4	32.3	EF103902	964	ampelovirus	Grapevine leafroll-associated virus 1 clone WC4-29 capsid protein (CP) gene, partial cds.
CONTIG1160	AET99051.1	27.85	79	53	1	1	225	84	162	3.4	31.6	JF811883	500	ampelovirus	Grapevine leafroll-associated virus 1 isolate CA3 clone 11 heat-shock protein 70-like protein (HSP70h) gene, partial cds.
CONTIG1160	AAV31504.1	27.85	79	53	1	1	225	90	168	3.5	32	AY754939	540	ampelovirus	Grapevine leafroll-associated virus 1 isolate TI33_1 heat shock protein 70 (HSP70) gene, partial cds.
CONTIG1160	BCA25904.1	26.92	78	57	0	3414	3647	389	466	3.6	32.7	LC523026	15036	ampelovirus	Little cherry virus 2 TAS16 RNA, complete genome.
CONTIG1160	AML83986.1	25	172	115	6	1	492	21	186	3.7	32	KU680513	560	ampelovirus	Grapevine leafroll-associated virus 3 isolate TUCS138-87 heat shock 70-like protein gene, partial cds.
CONTIG1160	ANN11904.1	26.58	79	54	1	1	225	75	153	3.9	31.6	KU362237	483	ampelovirus	Grapevine leafroll-associated virus 1 isolate 81 heat shock protein 70-like protein (Hsp70h) gene, partial cds.
CONTIG1160	AZZ65938.1	26.32	76	56	0	3405	3632	54	129	4.1	31.2	MG717711	682	ampelovirus	Grapevine leafroll-associated virus 1 isolate A94 clone 1 capsid protein and capsid protein divergent 1 genes, partial cds.
CONTIG1160	AHB87148.1	22.36	161	96	4	3192	3632	160	305	4.1	32.3	KC567941	969	ampelovirus	Grapevine leafroll-associated virus 1 isolate M2 sequence variant 3 capsid protein (CP) gene, complete cds.
CONTIG1160	AKU47800.1	25.32	79	55	1	1	225	84	162	4.6	31.2	KP067386	487	ampelovirus	Grapevine leafroll-associated virus 1 isolate GS-ITRI heat shock protein 70 gene, partial cds.
CONTIG1160	BAM29352.1	35.85	53	31	2	1000	1152	36	87	5.1	30	AB720876	7726	velarivirus	Grapevine leafroll-associated virus 7 CP, p61, CPd, HSP70, RdRp, p12 genes for coat protein, p61 protein, CPd protein, heat shock protein 70, RNA dependent RNA polymerase, p12 protein, complete and partial cds, strain: Ru.
CONTIG1160	ANN11907.1	26.58	79	54	1	1	225	75	153	5.3	31.2	KU362240	483	ampelovirus	Grapevine leafroll-associated virus 1 isolate 102 heat shock protein 70-like protein (Hsp70h) gene, partial cds.
CONTIG1160	AET99074.1	25.32	79	55	1	1	225	84	162	5.4	31.2	JF811906	500	ampelovirus	Grapevine leafroll-associated virus 1 isolate NYCH3 heat-shock protein 70-like protein (HSP70h) gene, partial cds.
CONTIG1160	ANN11909.1	29.11	79	52	1	1	225	75	153	5.4	31.2	KU362242	483	ampelovirus	Grapevine leafroll-associated virus 1 isolate 129 heat shock protein 70-like protein (Hsp70h) gene, partial cds.
CONTIG1160	QKE30556.1	24.51	102	75	1	3234	3533	105	206	5.5	31.6	MN581045	5514	ampelovirus	Ginger chlorotic fleck-associated virus isolate CLT, partial genome.
CONTIG1160	BAI77534.1	21.36	103	80	1	3698	4003	1	103	5.6	32	AB523789	8041	crinivirus	Cucurbit chlorotic yellows virus RNA 2 segment, complete sequence.
CONTIG1160	AHB87185.1	27.85	79	53	1	1	225	90	168	5.8	31.2	KC567978	540	ampelovirus	Grapevine leafroll-associated virus 1 isolate EM3 sequence variant 1 heat shock protein 70-like protein (HSP70h) gene, partial cds.
CONTIG1160	QDX18412.1	26.53	49	36	0	160	306	147	195	6.1	31.2	MK361492	594	ampelovirus	Plum bark necrosis stem pitting-associated virus isolate T01-3 HSP70 gene, partial cds.
CONTIG1160	AML84046.1	25	172	115	6	1	492	21	186	6.3	31.2	KU695308	560	ampelovirus	Grapevine leafroll-associated virus 3 isolate OTSY-JP-1-19 heat shock 70-like protein gene, partial cds.
CONTIG1160	QHG11074.1	26.83	82	52	2	3066	3311	626	699	7.2	32	MN557036	2346	NA	Plasmopara viticola lesion associated polymycovirus 5 isolate DMG-B_DN52396 RdRp gene, complete cds.
CONTIG1160	AXL94962.1	28	50	36	0	3408	3557	375	424	8.2	31.6	MG925331	18953	ampelovirus	Grapevine leafroll-associated virus 1 clone a, complete genome.
CONTIG1160	AZB50210.1	29.09	55	39	0	2439	2603	432	486	8.3	31.6	MH206615	13398	ampelovirus	Air potato virus 1 isolate APV1-FL, complete genome.
CONTIG1160	BCA25934.1	23.96	96	71	1	3345	3626	364	459	8.4	31.6	LC523029	15045	ampelovirus	Little cherry virus 2 LV35 RNA, complete genome.
CONTIG1160	QDK55523.1	28.17	71	51	0	3414	3626	389	459	9.5	31.2	MK803502	15037	ampelovirus	Little cherry virus 2 isolate GBVC_LChV2_100 BEREF16, complete genome.
CONTIG1203	AFL70169.1	90	20	2	0	2	61	62	81	3e-06	40	JN204357	402	tobamovirus	Tobacco mosaic virus replicase gene, partial cds.
CONTIG1203	BAC67678.1	95	20	1	0	2	61	1043	1062	5e-06	42.4	AB083196	6385	tobamovirus	Tomato mosaic virus genomic RNA, complete genome, strain:L11A-Fukushima.
CONTIG1203	QHW03682.1	95	20	1	0	2	61	1043	1062	6e-06	42	MN882023	6397	tobamovirus	Tomato brown rugose fruit virus isolate 38890029_B, complete genome.
CONTIG1203	AJL35118.1	95	20	1	0	2	61	1043	1062	6e-06	42	KP202857	6399	tobamovirus	Tomato mottle mosaic virus isolate 10-100, complete genome.
CONTIG1203	BAC67679.1	95	20	1	0	2	61	1043	1062	6e-06	42	AB083196	6385	tobamovirus	Tomato mosaic virus genomic RNA, complete genome, strain:L11A-Fukushima.
CONTIG1203	QHW03683.1	95	20	1	0	2	61	1043	1062	9e-06	41.6	MN882023	6397	tobamovirus	Tomato brown rugose fruit virus isolate 38890029_B, complete genome.
CONTIG1203	AJL35117.1	95	20	1	0	2	61	1043	1062	9e-06	41.6	KP202857	6399	tobamovirus	Tomato mottle mosaic virus isolate 10-100, complete genome.
CONTIG1203	BCI92999.1	90	20	2	0	2	61	1043	1062	1e-05	40.8	LC571586	6395	tobamovirus	Rehmannia mosaic virus Jiou RNA, complete genome.
CONTIG1203	BAL04983.1	90	20	2	0	2	61	1043	1062	1e-05	40.8	AB628188	6395	tobamovirus	Rehmannia mosaic virus genomic RNA, complete genome, isolate: Japanese.
CONTIG1203	ABN59374.1	90	20	2	0	2	61	1043	1062	1e-05	40.8	EF375551	6395	tobamovirus	Rehmannia mosaic virus isolate Henan, complete genome.
CONTIG1203	BAA09876.1	85	20	3	0	2	61	1043	1062	2e-05	40.8	D63809	6395	tobamovirus	Tobacco mosaic virus genomic RNA for 130K protein, 180K protein, 30K protein and coat protein, complete sequence.
CONTIG1203	QIP75687.1	90	20	2	0	2	61	1043	1062	2e-05	40.4	MN186255	6426	tobamovirus	Tobacco mosaic virus isolate Henan9-2-2017 CP, MP, 183K protein, and 130K protein genes, complete cds.
CONTIG1203	CCH64021.1	90	20	2	0	2	61	1043	1062	2e-05	40.4	HE818417	6395	tobamovirus	Tobacco mosaic virus isolate Chuxiong-1, complete genome.
CONTIG1203	ABN79257.1	85	20	3	0	2	61	1043	1062	2e-05	40.4	EF392659	6349	tobamovirus	Tobacco mosaic virus strain pet-TW readthrough protein (RdRp), RNA-dependent RNA polymerase (RdRp), movement protein (MP), and coat protein (CP) genes, complete cds.
CONTIG1203	CCC33060.1	85	20	3	0	2	61	1043	1062	2e-05	40.4	FR878069	6392	tobamovirus	Tobacco mosaic virus strain Ohio V, complete genome, genomic RNA.
CONTIG1203	BAL04984.1	90	20	2	0	2	61	1043	1062	2e-05	40.4	AB628188	6395	tobamovirus	Rehmannia mosaic virus genomic RNA, complete genome, isolate: Japanese.
CONTIG1203	BCI93000.1	90	20	2	0	2	61	1043	1062	2e-05	40.4	LC571586	6395	tobamovirus	Rehmannia mosaic virus Jiou RNA, complete genome.
CONTIG1203	ABN59375.1	90	20	2	0	2	61	1043	1062	2e-05	40.4	EF375551	6395	tobamovirus	Rehmannia mosaic virus isolate Henan, complete genome.
CONTIG1203	BAA09877.1	85	20	3	0	2	61	1043	1062	2e-05	40.4	D63809	6395	tobamovirus	Tobacco mosaic virus genomic RNA for 130K protein, 180K protein, 30K protein and coat protein, complete sequence.
CONTIG1203	ABC87810.1	90	20	2	0	2	61	1043	1062	3e-05	40	DQ355023	6375	tobamovirus	Bell pepper mottle virus, complete genome.
CONTIG1203	ABN79256.1	85	20	3	0	2	61	1043	1062	3e-05	40	EF392659	6349	tobamovirus	Tobacco mosaic virus strain pet-TW readthrough protein (RdRp), RNA-dependent RNA polymerase (RdRp), movement protein (MP), and coat protein (CP) genes, complete cds.
CONTIG1203	ABC87811.1	90	20	2	0	2	61	1043	1062	3e-05	39.7	DQ355023	6375	tobamovirus	Bell pepper mottle virus, complete genome.
CONTIG1203	AVK59484.1	90	20	2	0	2	61	1043	1062	5e-05	39.3	MF348202	6369	tobamovirus	Rehmannia mosaic virus isolate NcaS, complete genome.
CONTIG1203	ANF29781.1	85	20	3	0	2	61	1044	1063	0.0001	38.1	KU659022	6350	tobamovirus	Tropical soda apple mosaic virus isolate Okeechobee, complete genome.
CONTIG1203	ANF29780.1	85	20	3	0	2	61	1044	1063	0.0001	37.7	KU659022	6350	tobamovirus	Tropical soda apple mosaic virus isolate Okeechobee, complete genome.
CONTIG1203	BBC15190.1	80	20	4	0	2	61	1061	1080	0.0002	37.7	LC127213	6441	tobamovirus	Hibiscus latent Singapore virus genomic RNA, complete genome, isolate: J.
CONTIG1203	AAQ03050.2	80	20	4	0	2	61	1061	1080	0.0002	37.7	AF395898	6485	tobamovirus	Hibiscus latent Singapore virus, complete genome.
CONTIG1203	BBC15191.1	80	20	4	0	2	61	1061	1080	0.0002	37.4	LC127213	6441	tobamovirus	Hibiscus latent Singapore virus genomic RNA, complete genome, isolate: J.
CONTIG1203	AAQ03051.2	80	20	4	0	2	61	1061	1080	0.0002	37.4	AF395898	6485	tobamovirus	Hibiscus latent Singapore virus, complete genome.
CONTIG1203	CAC59955.1	80	20	4	0	2	61	1044	1063	0.0004	36.6	AJ308228	6357	tobamovirus	Pepper Mild Mottle Virus proviral gene for 183 kDa protein, gene for 126 kDa protein, gene for 28 kDa protein and cp gene, genomic RNA.
CONTIG1203	AIC77173.1	80	20	4	0	2	61	1044	1063	0.0004	36.6	KJ631123	6356	tobamovirus	Pepper mild mottle virus isolate HP1, complete genome.
CONTIG1203	APG77540.1	80	20	4	0	2	61	1069	1088	0.0004	36.6	KX883742	6362	tobamovirus	Pepper mild mottle virus replicase gene, partial cds; and movement protein and coat protein genes, complete cds.
CONTIG1203	CAC59956.1	80	20	4	0	2	61	1044	1063	0.0005	36.2	AJ308228	6357	tobamovirus	Pepper Mild Mottle Virus proviral gene for 183 kDa protein, gene for 126 kDa protein, gene for 28 kDa protein and cp gene, genomic RNA.
CONTIG1203	AIC77172.1	80	20	4	0	2	61	1044	1063	0.0005	36.2	KJ631123	6356	tobamovirus	Pepper mild mottle virus isolate HP1, complete genome.
CONTIG1203	AGZ63345.1	75	20	5	0	2	61	1046	1065	0.0005	36.2	KF495564	6379	tobamovirus	Yellow tailflower mild mottle virus isolate Cervantes, complete genome.
CONTIG1203	AGZ63346.1	75	20	5	0	2	61	1046	1065	0.0006	36.2	KF495564	6379	tobamovirus	Yellow tailflower mild mottle virus isolate Cervantes, complete genome.
CONTIG1203	AEW50164.1	80	20	4	0	2	61	1060	1079	0.0006	36.2	JN566124	6514	tobamovirus	Clitoria yellow mottle virus isolate Larrimah, complete genome.
CONTIG1203	BAA02700.1	75	20	5	0	2	61	1042	1061	0.0006	36.2	D13438	6507	tobamovirus	Obuda pepper virus genomic RNA for 130K protein, 180K protein, 30K protein and coat protein, complete cds.
CONTIG1203	BAA02701.1	75	20	5	0	2	61	1042	1061	0.0007	35.8	D13438	6507	tobamovirus	Obuda pepper virus genomic RNA for 130K protein, 180K protein, 30K protein and coat protein, complete cds.
CONTIG1203	AEW50165.1	80	20	4	0	2	61	1060	1079	0.0007	35.8	JN566124	6514	tobamovirus	Clitoria yellow mottle virus isolate Larrimah, complete genome.
CONTIG1203	CAL39883.1	70	20	6	0	2	61	1042	1061	0.0008	35.8	AM398436	6381	tobamovirus	Brugmansia sp. tobamovirus complete virion genome.
CONTIG1203	BAC07266.1	75	20	5	0	2	61	1042	1061	0.001	35.4	AB089381	6524	tobamovirus	Paprika mild mottle virus complete genome, strain:Japanese.
CONTIG1203	BAC07267.1	75	20	5	0	2	61	1042	1061	0.001	35.4	AB089381	6524	tobamovirus	Paprika mild mottle virus complete genome, strain:Japanese.
CONTIG1203	CAL39164.1	70	20	6	0	2	61	1042	1061	0.001	35.4	AM398436	6381	tobamovirus	Brugmansia sp. tobamovirus complete virion genome.
CONTIG1203	CAJ13997.1	75	20	5	0	2	61	1032	1051	0.002	34.7	AM040955	6279	tobamovirus	Streptocarpus flower break virus, complete genome.
CONTIG1203	ARI47178.1	75	20	5	0	2	61	1036	1055	0.002	34.7	KX434725	6386	tobamovirus	Hoya chlorotic spot virus isolate 12-415, complete genome.
CONTIG1203	CAJ13996.1	75	20	5	0	2	61	1032	1051	0.002	34.3	AM040955	6279	tobamovirus	Streptocarpus flower break virus, complete genome.
CONTIG1203	ARI47179.1	75	20	5	0	2	61	1036	1055	0.002	34.3	KX434725	6386	tobamovirus	Hoya chlorotic spot virus isolate 12-415, complete genome.
CONTIG1203	AZF99046.1	75	20	5	0	2	61	1033	1052	0.003	34.3	MH645158	6281	tobamovirus	Ullucus tobamovirus 1 isolate UTomV1, partial genome.
CONTIG1203	AYQ58957.1	65	20	7	0	2	61	1044	1063	0.004	33.5	MK012556	6397	tobamovirus	Brugmansia latent virus isolate 1996-4584, complete genome.
CONTIG1203	AYQ58958.1	65	20	7	0	2	61	1044	1063	0.006	33.1	MK012556	6397	tobamovirus	Brugmansia latent virus isolate 1996-4584, complete genome.
CONTIG1203	AYE91498.1	65	20	7	0	2	61	1038	1057	0.009	32.7	MH730970	6502	tobamovirus	Tobacco mild green mosaic virus isolate Ng92/73, complete genome.
CONTIG1203	QDO67152.1	65	20	7	0	2	61	1038	1057	0.009	32.7	MK648158	6414	tobamovirus	Tobacco mild green mosaic virus isolate TMGMV-CaJO, complete genome.
CONTIG1203	BAB83986.1	65	20	7	0	2	61	1038	1057	0.01	32.3	AB078435	6356	tobamovirus	Tobacco mild green mosaic virus complete genome, strain:Japanese.
CONTIG1203	AYE91499.1	65	20	7	0	2	61	1038	1057	0.012	32.3	MH730970	6502	tobamovirus	Tobacco mild green mosaic virus isolate Ng92/73, complete genome.
CONTIG1203	ATU47245.1	75	20	5	0	2	61	1073	1092	0.012	32.3	KY348773	6474	tobamovirus	Rattail cactus necrosis-associated virus isolate parviMex-1, complete genome.
CONTIG1203	BAB83987.1	65	20	7	0	2	61	1038	1057	0.012	32	AB078435	6356	tobamovirus	Tobacco mild green mosaic virus complete genome, strain:Japanese.
CONTIG1203	QDO67151.1	65	20	7	0	2	61	1038	1057	0.012	32	MK648158	6414	tobamovirus	Tobacco mild green mosaic virus isolate TMGMV-CaJO, complete genome.
CONTIG1203	ATU47246.1	75	20	5	0	2	61	1073	1092	0.013	32	KY348773	6474	tobamovirus	Rattail cactus necrosis-associated virus isolate parviMex-1, complete genome.
CONTIG1203	BCG11494.1	60	20	8	0	2	61	1057	1076	0.017	32	D84000	6483	tobamovirus	Sunn-hemp mosaic virus SH8TP2 RNA, complete genome.
CONTIG1203	ANH10865.1	70	20	6	0	2	61	1073	1092	0.017	31.6	KU854932	6460	tobamovirus	Rattail cactus necrosis-associated virus isolate nopal verdura-2, complete genome.
CONTIG1203	AEF01559.1	65	20	7	0	2	61	1026	1045	0.018	31.6	HQ389540	6791	tobamovirus	Passion fruit mosaic virus, complete genome.
CONTIG1203	ANH10866.1	70	20	6	0	2	61	1073	1092	0.019	31.6	KU854932	6460	tobamovirus	Rattail cactus necrosis-associated virus isolate nopal verdura-2, complete genome.
CONTIG1203	BCG11495.1	60	20	8	0	2	61	1057	1076	0.024	31.2	D84000	6483	tobamovirus	Sunn-hemp mosaic virus SH8TP2 RNA, complete genome.
CONTIG1203	AEI29173.1	60	20	8	0	2	61	1015	1034	0.024	31.2	JF807914	6674	tobamovirus	Passion fruit mosaic virus-TGP isolate 05TGP00580 putative RNA replicase gene, partial cds; and putative cysteine-rich protein, putative movement protein, and putative coat protein genes, complete cds.
CONTIG1203	AEF01558.1	65	20	7	0	2	61	1026	1045	0.025	31.2	HQ389540	6791	tobamovirus	Passion fruit mosaic virus, complete genome.
CONTIG1203	ALU84940.1	65	20	7	0	2	61	1065	1084	0.028	31.2	KP828049	6453	tobamovirus	Hibiscus latent Fort Pierce virus isolate HLFPV-BR, complete genome.
CONTIG1203	ASC60201.1	65	20	7	0	2	61	899	918	0.032	30.8	KX683424	5686	tobamovirus	Piper chlorosis virus isolate DSMZ PV-1126 replicase gene, partial cds; and RNA polymerase, movement protein, and coat protein genes, complete cds.
CONTIG1203	ABD94118.1	65	20	7	0	2	61	1029	1048	0.038	30.8	DQ356949	6794	tobamovirus	Maracuja mosaic virus, complete genome.
CONTIG1203	ALU84939.1	65	20	7	0	2	61	1065	1084	0.043	30.4	KP828049	6453	tobamovirus	Hibiscus latent Fort Pierce virus isolate HLFPV-BR, complete genome.
CONTIG1203	CAA57642.1	60	20	8	0	2	61	1039	1058	0.045	30.4	X82130	6618	tobamovirus	Odontoglossum ringspot virus RNA for replicase, movement protein and coat protein genes.
CONTIG1203	CAA57641.1	60	20	8	0	2	61	1039	1058	0.049	30.4	X82130	6618	tobamovirus	Odontoglossum ringspot virus RNA for replicase, movement protein and coat protein genes.
CONTIG1203	AEV53621.1	65	20	7	0	2	61	1073	1092	0.059	30	JF729471	6506	tobamovirus	Rattail cactus necrosis associated virus, complete genome.
CONTIG1203	AEV53620.1	65	20	7	0	2	61	1073	1092	0.06	30	JF729471	6506	tobamovirus	Rattail cactus necrosis associated virus, complete genome.
CONTIG1203	QIJ70147.1	60	20	8	0	2	61	1034	1053	0.12	29.3	MT129775	6265	tobamovirus	Ribgrass mosaic virus strain GudgCC_DN40115-8, complete genome.
CONTIG1203	QIJ70148.1	60	20	8	0	2	61	1034	1053	0.12	29.3	MT129775	6265	tobamovirus	Ribgrass mosaic virus strain GudgCC_DN40115-8, complete genome.
CONTIG1203	AWM98766.2	60	20	8	0	2	61	1026	1045	0.21	28.5	MF434821	6453	tobamovirus	Opuntia virus 2 isolate Nopal_hec Mex, complete genome.
CONTIG1203	ACV13190.1	55	20	9	0	2	61	1034	1053	0.25	28.1	GQ401365	6311	tobamovirus	Ribgrass mosaic virus strain RMV Actinidia-AC isolate M2/A4, complete genome.
CONTIG1203	AEI69657.1	55	20	9	0	2	61	1034	1053	0.27	28.1	HQ667978	6311	tobamovirus	Ribgrass mosaic virus strain NZ-439 isolate TP9-186-L9, complete genome.
CONTIG1203	QED45330.1	55	20	9	0	2	61	1034	1053	0.27	28.1	MH370485	6312	tobamovirus	Turnip vein-clearing virus isolate ApH, complete genome.
CONTIG1203	AEI69660.1	55	20	9	0	2	61	1034	1053	0.27	28.1	HQ667979	6311	tobamovirus	Ribgrass mosaic virus strain Kons.1105 isolate R14, complete genome.
CONTIG1203	AEU04723.1	55	20	9	0	2	61	1034	1053	0.28	28.1	JN205073	6311	tobamovirus	Turnip vein-clearing virus strain NZ-438, complete genome.
CONTIG1203	ACV13191.1	55	20	9	0	2	61	1034	1053	0.28	28.1	GQ401365	6311	tobamovirus	Ribgrass mosaic virus strain RMV Actinidia-AC isolate M2/A4, complete genome.
CONTIG1203	AVK94642.1	55	20	9	0	2	61	1030	1049	0.28	28.1	MF542264	6303	tobamovirus	Youcai mosaic virus isolate Rg, complete genome.
CONTIG1203	AAC02783.1	55	20	9	0	2	61	1034	1053	0.28	28.1	U03387	6311	tobamovirus	Turnip vein-clearing virus strain OSU, complete genome.
CONTIG1203	BAB82440.1	55	20	9	0	2	61	1030	1049	0.29	28.1	AB017503	6298	tobamovirus	Wasabi mottle virus genomic RNA, complete genome, isolate: Shizuoka.
CONTIG1203	BAF37652.1	55	20	9	0	2	61	1030	1049	0.29	28.1	AB261175	6304	tobamovirus	Youcai mosaic virus genomic RNA, complete genome, isolate: 722.
CONTIG1203	AGW21597.1	55	20	9	0	2	61	1030	1049	0.29	28.1	KF137561	6303	tobamovirus	Youcai mosaic virus isolate W41, complete genome.
CONTIG1203	QIJ70154.1	55	20	9	0	2	61	1034	1053	0.29	28.1	MT129780	6285	tobamovirus	Ribgrass mosaic virus strain GUNCC_DN54313-32, complete genome.
CONTIG1203	QJX15767.1	55	20	9	0	2	61	1034	1053	0.29	28.1	MN399747	6305	tobamovirus	Turnip vein-clearing virus isolate Salzlandkreis-2_18 RNA replicase read-through component, RNA replicase component, movement protein, and coat protein genes, complete cds.
CONTIG1203	CAA82559.1	55	20	9	0	2	61	1034	1053	0.29	28.1	Z29370	6312	tobamovirus	Turnip vein-clearing virus genes for RNA-dependent RNA polymerase, 122K protein, transport protein and coat protein, genomic RNA.
CONTIG1203	ACB73170.1	55	20	9	0	2	61	1029	1048	0.29	28.1	EU571218	6301	tobamovirus	Youcai mosaic virus isolate Wh, complete genome.
CONTIG1203	AFT83336.1	55	20	9	0	2	61	1030	1049	0.29	28.1	JX422022	6304	tobamovirus	Youcai mosaic virus isolate SX, complete genome.
CONTIG1203	AEV92949.1	55	20	9	0	2	61	1030	1049	0.29	28.1	JN634066	6304	tobamovirus	Youcai mosaic virus isolate Br, complete genome.
CONTIG1203	AAP79445.1	55	20	9	0	2	61	1030	1049	0.29	28.1	AY318866	6304	tobamovirus	Youcai mosaic virus, complete genome.
CONTIG1203	AVK94643.1	55	20	9	0	2	61	1030	1049	0.3	28.1	MF542264	6303	tobamovirus	Youcai mosaic virus isolate Rg, complete genome.
CONTIG1203	BAF37653.1	55	20	9	0	2	61	1030	1049	0.3	28.1	AB261175	6304	tobamovirus	Youcai mosaic virus genomic RNA, complete genome, isolate: 722.
CONTIG1203	AEI69656.1	55	20	9	0	2	61	1034	1053	0.3	28.1	HQ667978	6311	tobamovirus	Ribgrass mosaic virus strain NZ-439 isolate TP9-186-L9, complete genome.
CONTIG1203	AEI69663.1	55	20	9	0	2	61	1034	1053	0.3	28.1	HQ667979	6311	tobamovirus	Ribgrass mosaic virus strain Kons.1105 isolate R14, complete genome.
CONTIG1203	QED45332.1	55	20	9	0	2	61	1034	1053	0.31	28.1	MH370485	6312	tobamovirus	Turnip vein-clearing virus isolate ApH, complete genome.
CONTIG1203	AGW21596.1	55	20	9	0	2	61	1030	1049	0.31	28.1	KF137561	6303	tobamovirus	Youcai mosaic virus isolate W41, complete genome.
CONTIG1203	ACB73171.1	55	20	9	0	2	61	1029	1048	0.31	28.1	EU571218	6301	tobamovirus	Youcai mosaic virus isolate Wh, complete genome.
CONTIG1203	BAB82441.1	55	20	9	0	2	61	1030	1049	0.31	28.1	AB017503	6298	tobamovirus	Wasabi mottle virus genomic RNA, complete genome, isolate: Shizuoka.
CONTIG1203	QIJ70155.1	55	20	9	0	2	61	1034	1053	0.32	27.7	MT129780	6285	tobamovirus	Ribgrass mosaic virus strain GUNCC_DN54313-32, complete genome.
CONTIG1203	AWM98767.2	60	20	8	0	2	61	1026	1045	0.32	27.7	MF434821	6453	tobamovirus	Opuntia virus 2 isolate Nopal_hec Mex, complete genome.
CONTIG1203	QJX15766.1	55	20	9	0	2	61	1034	1053	0.32	27.7	MN399747	6305	tobamovirus	Turnip vein-clearing virus isolate Salzlandkreis-2_18 RNA replicase read-through component, RNA replicase component, movement protein, and coat protein genes, complete cds.
CONTIG1203	AEU04720.1	55	20	9	0	2	61	1034	1053	0.32	27.7	JN205073	6311	tobamovirus	Turnip vein-clearing virus strain NZ-438, complete genome.
CONTIG1203	AYN80491.1	45	20	11	0	2	61	1071	1090	0.32	28.1	MH271439	6423	tobamovirus	Cucumber green mottle mosaic virus isolate CG034, complete genome.
CONTIG1203	AFT83335.1	55	20	9	0	2	61	1030	1049	0.32	27.7	JX422022	6304	tobamovirus	Youcai mosaic virus isolate SX, complete genome.
CONTIG1203	AAP79444.1	55	20	9	0	2	61	1030	1049	0.32	27.7	AY318866	6304	tobamovirus	Youcai mosaic virus, complete genome.
CONTIG1203	AAC02782.1	55	20	9	0	2	61	1034	1053	0.32	27.7	U03387	6311	tobamovirus	Turnip vein-clearing virus strain OSU, complete genome.
CONTIG1203	AGO32737.1	45	20	11	0	2	61	1071	1090	0.32	27.7	KF155231	6424	tobamovirus	Cucumber green mottle mosaic virus isolate Ec, complete genome.
CONTIG1203	CAA82558.1	55	20	9	0	2	61	1034	1053	0.32	27.7	Z29370	6312	tobamovirus	Turnip vein-clearing virus genes for RNA-dependent RNA polymerase, 122K protein, transport protein and coat protein, genomic RNA.
CONTIG1203	BAF37644.1	55	20	9	0	2	61	1093	1112	0.33	27.7	AB261167	6485	tobamovirus	Cucumber mottle virus genomic RNA, complete genome.
CONTIG1203	AYN80427.1	45	20	11	0	2	61	1071	1090	0.33	27.7	MH271423	6422	tobamovirus	Cucumber green mottle mosaic virus isolate CG018, complete genome.
CONTIG1203	AVQ10103.1	45	20	11	0	2	61	1071	1090	0.33	27.7	KY910828	6422	tobamovirus	Cucumber green mottle mosaic virus isolate EU1, complete genome.
CONTIG1203	APG77731.1	45	20	11	0	2	61	1071	1090	0.33	27.7	KX883801	6497	tobamovirus	Cucumber green mottle mosaic virus strain spider132626 replicase, movement protein, and coat protein genes, complete cds.
CONTIG1203	AYN80399.1	45	20	11	0	2	61	1071	1090	0.34	27.7	MH271416	6424	tobamovirus	Cucumber green mottle mosaic virus isolate CG010, complete genome.
CONTIG1203	AVQ10107.1	45	20	11	0	2	61	1071	1090	0.34	27.7	KY910829	6422	tobamovirus	Cucumber green mottle mosaic virus isolate EU2, complete genome.
CONTIG1203	AYN80379.1	45	20	11	0	2	61	1071	1090	0.36	27.7	MH271411	6422	tobamovirus	Cucumber green mottle mosaic virus isolate CG005, complete genome.
CONTIG1203	AYN80490.1	45	20	11	0	2	61	1071	1090	0.38	27.7	MH271439	6423	tobamovirus	Cucumber green mottle mosaic virus isolate CG034, complete genome.
CONTIG1203	AYN80426.1	45	20	11	0	2	61	1071	1090	0.38	27.7	MH271423	6422	tobamovirus	Cucumber green mottle mosaic virus isolate CG018, complete genome.
CONTIG1203	AGO32738.1	45	20	11	0	2	61	1071	1090	0.38	27.7	KF155231	6424	tobamovirus	Cucumber green mottle mosaic virus isolate Ec, complete genome.
CONTIG1203	BAF37645.1	55	20	9	0	2	61	1093	1112	0.39	27.7	AB261167	6485	tobamovirus	Cucumber mottle virus genomic RNA, complete genome.
CONTIG1203	AVQ10104.1	45	20	11	0	2	61	1071	1090	0.4	27.7	KY910828	6422	tobamovirus	Cucumber green mottle mosaic virus isolate EU1, complete genome.
CONTIG1203	AYN80378.1	45	20	11	0	2	61	1071	1090	0.41	27.7	MH271411	6422	tobamovirus	Cucumber green mottle mosaic virus isolate CG005, complete genome.
CONTIG1203	AVQ10108.1	45	20	11	0	2	61	1071	1090	0.41	27.7	KY910829	6422	tobamovirus	Cucumber green mottle mosaic virus isolate EU2, complete genome.
CONTIG1203	BAF93917.1	45	20	11	0	2	61	1071	1090	0.41	27.7	AB369274	6423	tobamovirus	Cucumber green mottle mosaic virus genomic RNA, complete genome, strain: Watermelon.
CONTIG1203	AYN80398.1	45	20	11	0	2	61	1071	1090	0.41	27.7	MH271416	6424	tobamovirus	Cucumber green mottle mosaic virus isolate CG010, complete genome.
CONTIG1203	ABX57120.1	55	20	9	0	2	61	1069	1088	0.51	27.3	EU043335	6449	tobamovirus	Cactus mild mottle virus isolate CMMoV-Kr, complete genome.
CONTIG1203	APD28005.1	45	20	11	0	2	61	69	88	0.68	26.6	KX353585	806	tobamovirus	Cucumber green mottle mosaic virus isolate M94 RNA replicase (RdRp) gene, partial cds.
CONTIG1203	AEV40683.1	50	20	10	0	2	61	1092	1111	1.1	26.2	JN226146	6571	tobamovirus	Cucumber fruit mottle mosaic virus isolate Cm, complete genome.
CONTIG1203	AVW80123.1	50	20	10	0	2	61	1093	1112	1.5	25.8	MF066176	6517	tobamovirus	Zucchini green mottle mosaic virus isolate GXBG1, complete genome.
CONTIG1203	AVW80124.1	50	20	10	0	2	61	1093	1112	2	25.4	MF066176	6517	tobamovirus	Zucchini green mottle mosaic virus isolate GXBG1, complete genome.
CONTIG1203	ABR68933.1	62.5	16	6	0	2	49	26	41	2.4	24.3	EF467923	2674	ampelovirus	Pineapple mealybug wilt-associated virus 1 clone pPMW313 helicase and RNA dependant RNA polymerase genes, partial cds; unknown protein gene, complete cds; and heat shock 70-like protein gene, partial cds.
CONTIG1203	BAA87615.1	50	20	10	0	2	61	1093	1112	3.9	24.6	AB015145	6515	tobamovirus	Kyuri green mottle mosaic virus genomic RNA, complete sequence of strain Yodo.
CONTIG1203	CAC44966.1	50	20	10	0	2	61	1093	1112	4	24.6	AJ295948	6514	tobamovirus	Kyuri green mottle mosaic virus replicase (131 and 189 KDa), cp, and mp genes.
CONTIG1203	CAC44967.1	50	20	10	0	2	61	1093	1112	4.2	24.6	AJ295948	6514	tobamovirus	Kyuri green mottle mosaic virus replicase (131 and 189 KDa), cp, and mp genes.
CONTIG1203	BAA87616.1	50	20	10	0	2	61	1093	1112	4.2	24.3	AB015145	6515	tobamovirus	Kyuri green mottle mosaic virus genomic RNA, complete sequence of strain Yodo.
CONTIG1203	BAD93195.1	55.56	18	8	0	2	55	1093	1110	5.7	23.9	AB162006	6512	tobamovirus	Kyuri green mottle mosaic virus genomic RNA, complete genome, isolate:YM.
CONTIG1203	BAD93196.1	50	20	10	0	2	61	1093	1112	5.9	23.9	AB162006	6512	tobamovirus	Kyuri green mottle mosaic virus genomic RNA, complete genome, isolate:YM.
CONTIG1203	QBZ78516.1	76.92	13	3	0	2	40	2777	2789	6.2	23.9	MH814492	16504	closterovirus	Grapevine leafroll-associated virus 2 isolate 12G402B, complete genome.
CONTIG1203	AAN63466.1	76.92	13	3	0	2	40	2777	2789	6.2	23.9	AF314061	16527	closterovirus	Grapevine rootstock stem lesion associated virus methyltransferase/helicase polyprotein, RNA-dependent RNA polymerase, p6, HSP70-like protein, HSP90-like protein, coat protein duplicate, coat protein, p19, and p24 genes, complete cds.
CONTIG1203	AGW81832.1	76.92	13	3	0	2	40	2781	2793	6.2	23.9	KF220376	16474	closterovirus	Grapevine leafroll-associated virus 2 isolate GLRaV-2-SG, complete genome.
CONTIG1203	ACJ54663.1	76.92	13	3	0	2	40	2782	2794	6.2	23.9	FJ436234	16486	closterovirus	Grapevine leafroll-associated virus 2 isolate OR1, complete genome.
CONTIG1203	AAX31603.1	76.92	13	3	0	2	40	2782	2794	6.2	23.9	AY881628	16494	closterovirus	Grapevine leafroll-associated virus 2 isolate 93/955, complete genome.
CONTIG1203	ABB90531.2	76.92	13	3	0	2	40	2782	2794	6.2	23.9	DQ286725	16535	closterovirus	Grapevine leafroll-associated virus 2, complete genome.
CONTIG1203	ARP51844.1	76.92	13	3	0	2	40	2782	2794	6.2	23.9	KY821090	16571	closterovirus	Grapevine leafroll-associated virus 2 isolate SL13, complete genome.
CONTIG1203	QJQ80369.1	62.5	16	6	0	2	49	1955	1970	6.3	23.9	MN539275	12932	ampelovirus	Pineapple mealybug wilt-associated virus 1 isolate HANA160, complete genome.
CONTIG1208	CEJ16327.1	100	15	0	0	3	47	17	31	0.006	32	LN651215	663	tobamovirus	Tobacco mosaic virus partial RdRp gene for RNA dependent RNA polymerase, isolate TN8.
CONTIG1208	ABN79256.1	100	15	0	0	3	47	263	277	0.01	32.3	EF392659	6349	tobamovirus	Tobacco mosaic virus strain pet-TW readthrough protein (RdRp), RNA-dependent RNA polymerase (RdRp), movement protein (MP), and coat protein (CP) genes, complete cds.
CONTIG1208	BCI93000.1	100	15	0	0	3	47	263	277	0.01	32.3	LC571586	6395	tobamovirus	Rehmannia mosaic virus Jiou RNA, complete genome.
CONTIG1208	BAC67679.1	100	15	0	0	3	47	263	277	0.01	32	AB083196	6385	tobamovirus	Tomato mosaic virus genomic RNA, complete genome, strain:L11A-Fukushima.
CONTIG1208	ABN59375.1	100	15	0	0	3	47	263	277	0.01	32	EF375551	6395	tobamovirus	Rehmannia mosaic virus isolate Henan, complete genome.
CONTIG1208	BAL04984.1	100	15	0	0	3	47	263	277	0.01	32	AB628188	6395	tobamovirus	Rehmannia mosaic virus genomic RNA, complete genome, isolate: Japanese.
CONTIG1208	BCI92999.1	100	15	0	0	3	47	263	277	0.011	32	LC571586	6395	tobamovirus	Rehmannia mosaic virus Jiou RNA, complete genome.
CONTIG1208	ABN79257.1	100	15	0	0	3	47	263	277	0.011	32	EF392659	6349	tobamovirus	Tobacco mosaic virus strain pet-TW readthrough protein (RdRp), RNA-dependent RNA polymerase (RdRp), movement protein (MP), and coat protein (CP) genes, complete cds.
CONTIG1208	CCC33060.1	100	15	0	0	3	47	263	277	0.011	32	FR878069	6392	tobamovirus	Tobacco mosaic virus strain Ohio V, complete genome, genomic RNA.
CONTIG1208	ABN59374.1	100	15	0	0	3	47	263	277	0.011	32	EF375551	6395	tobamovirus	Rehmannia mosaic virus isolate Henan, complete genome.
CONTIG1208	BAL04983.1	100	15	0	0	3	47	263	277	0.011	32	AB628188	6395	tobamovirus	Rehmannia mosaic virus genomic RNA, complete genome, isolate: Japanese.
CONTIG1208	BAC67678.1	100	15	0	0	3	47	263	277	0.013	32	AB083196	6385	tobamovirus	Tomato mosaic virus genomic RNA, complete genome, strain:L11A-Fukushima.
CONTIG1208	QIP75687.1	93.33	15	1	0	3	47	263	277	0.031	30.8	MN186255	6426	tobamovirus	Tobacco mosaic virus isolate Henan9-2-2017 CP, MP, 183K protein, and 130K protein genes, complete cds.
CONTIG1208	CCH64021.1	93.33	15	1	0	3	47	263	277	0.032	30.8	HE818417	6395	tobamovirus	Tobacco mosaic virus isolate Chuxiong-1, complete genome.
CONTIG1208	QHW03682.1	93.33	15	1	0	3	47	263	277	0.032	30.8	MN882023	6397	tobamovirus	Tomato brown rugose fruit virus isolate 38890029_B, complete genome.
CONTIG1208	QHW03683.1	93.33	15	1	0	3	47	263	277	0.033	30.8	MN882023	6397	tobamovirus	Tomato brown rugose fruit virus isolate 38890029_B, complete genome.
CONTIG1208	AJL35117.1	86.67	15	2	0	3	47	263	277	0.042	30.4	KP202857	6399	tobamovirus	Tomato mottle mosaic virus isolate 10-100, complete genome.
CONTIG1208	AVK59484.1	93.33	15	1	0	3	47	263	277	0.056	30	MF348202	6369	tobamovirus	Rehmannia mosaic virus isolate NcaS, complete genome.
CONTIG1208	AJL35118.1	86.67	15	2	0	3	47	263	277	0.068	29.6	KP202857	6399	tobamovirus	Tomato mottle mosaic virus isolate 10-100, complete genome.
CONTIG1208	BAA09877.1	86.67	15	2	0	3	47	263	277	0.07	29.6	D63809	6395	tobamovirus	Tobacco mosaic virus genomic RNA for 130K protein, 180K protein, 30K protein and coat protein, complete sequence.
CONTIG1208	ANF29781.1	85.71	14	2	0	6	47	263	276	0.083	29.6	KU659022	6350	tobamovirus	Tropical soda apple mosaic virus isolate Okeechobee, complete genome.
CONTIG1208	CAL39883.1	85.71	14	2	0	6	47	265	278	0.11	29.3	AM398436	6381	tobamovirus	Brugmansia sp. tobamovirus complete virion genome.
CONTIG1208	BAA09876.1	86.67	15	2	0	3	47	263	277	0.13	28.9	D63809	6395	tobamovirus	Tobacco mosaic virus genomic RNA for 130K protein, 180K protein, 30K protein and coat protein, complete sequence.
CONTIG1208	BAC07266.1	80	15	3	0	3	47	263	277	0.13	28.9	AB089381	6524	tobamovirus	Paprika mild mottle virus complete genome, strain:Japanese.
CONTIG1208	AMQ77311.1	80	15	3	0	3	47	57	71	0.14	28.1	KU870520	657	tobamovirus	Tobacco mild green mosaic virus isolate TGHN1 126 kDa protein gene, partial cds.
CONTIG1208	CBH51653.1	80	15	3	0	3	47	126	140	0.15	28.1	FN594803	765	tobamovirus	Tobacco mild green mosaic virus partial 126K gene for replicase small subunit, isolate P84/9, genomic RNA.
CONTIG1208	AGZ63346.1	92.31	13	1	0	9	47	265	277	0.16	28.5	KF495564	6379	tobamovirus	Yellow tailflower mild mottle virus isolate Cervantes, complete genome.
CONTIG1208	AGZ63345.1	92.31	13	1	0	9	47	265	277	0.16	28.5	KF495564	6379	tobamovirus	Yellow tailflower mild mottle virus isolate Cervantes, complete genome.
CONTIG1208	ANF29780.1	85.71	14	2	0	6	47	263	276	0.17	28.5	KU659022	6350	tobamovirus	Tropical soda apple mosaic virus isolate Okeechobee, complete genome.
CONTIG1208	ASC60201.1	78.57	14	3	0	6	47	122	135	0.17	28.5	KX683424	5686	tobamovirus	Piper chlorosis virus isolate DSMZ PV-1126 replicase gene, partial cds; and RNA polymerase, movement protein, and coat protein genes, complete cds.
CONTIG1208	CAL39164.1	85.71	14	2	0	6	47	265	278	0.18	28.5	AM398436	6381	tobamovirus	Brugmansia sp. tobamovirus complete virion genome.
CONTIG1208	AVK94642.1	78.57	14	3	0	6	47	263	276	0.19	28.5	MF542264	6303	tobamovirus	Youcai mosaic virus isolate Rg, complete genome.
CONTIG1208	QIJ70147.1	78.57	14	3	0	6	47	263	276	0.19	28.5	MT129775	6265	tobamovirus	Ribgrass mosaic virus strain GudgCC_DN40115-8, complete genome.
CONTIG1208	QIJ70154.1	78.57	14	3	0	6	47	263	276	0.2	28.5	MT129780	6285	tobamovirus	Ribgrass mosaic virus strain GUNCC_DN54313-32, complete genome.
CONTIG1208	AEI69660.1	78.57	14	3	0	6	47	263	276	0.2	28.5	HQ667979	6311	tobamovirus	Ribgrass mosaic virus strain Kons.1105 isolate R14, complete genome.
CONTIG1208	QIJ70148.1	78.57	14	3	0	6	47	263	276	0.2	28.1	MT129775	6265	tobamovirus	Ribgrass mosaic virus strain GudgCC_DN40115-8, complete genome.
CONTIG1208	ACV13190.1	78.57	14	3	0	6	47	263	276	0.2	28.1	GQ401365	6311	tobamovirus	Ribgrass mosaic virus strain RMV Actinidia-AC isolate M2/A4, complete genome.
CONTIG1208	QDO67152.1	80	15	3	0	3	47	263	277	0.2	28.1	MK648158	6414	tobamovirus	Tobacco mild green mosaic virus isolate TMGMV-CaJO, complete genome.
CONTIG1208	CAC59955.1	78.57	14	3	0	6	47	263	276	0.21	28.1	AJ308228	6357	tobamovirus	Pepper Mild Mottle Virus proviral gene for 183 kDa protein, gene for 126 kDa protein, gene for 28 kDa protein and cp gene, genomic RNA.
CONTIG1208	AGW21597.1	78.57	14	3	0	6	47	263	276	0.21	28.1	KF137561	6303	tobamovirus	Youcai mosaic virus isolate W41, complete genome.
CONTIG1208	QIJ70155.1	78.57	14	3	0	6	47	263	276	0.21	28.1	MT129780	6285	tobamovirus	Ribgrass mosaic virus strain GUNCC_DN54313-32, complete genome.
CONTIG1208	AYE91498.1	80	15	3	0	3	47	263	277	0.21	28.1	MH730970	6502	tobamovirus	Tobacco mild green mosaic virus isolate Ng92/73, complete genome.
CONTIG1208	AEI69663.1	78.57	14	3	0	6	47	263	276	0.21	28.1	HQ667979	6311	tobamovirus	Ribgrass mosaic virus strain Kons.1105 isolate R14, complete genome.
CONTIG1208	ACV13191.1	78.57	14	3	0	6	47	263	276	0.21	28.1	GQ401365	6311	tobamovirus	Ribgrass mosaic virus strain RMV Actinidia-AC isolate M2/A4, complete genome.
CONTIG1208	AIC77173.1	78.57	14	3	0	6	47	263	276	0.21	28.1	KJ631123	6356	tobamovirus	Pepper mild mottle virus isolate HP1, complete genome.
CONTIG1208	BAB82440.1	78.57	14	3	0	6	47	263	276	0.22	28.1	AB017503	6298	tobamovirus	Wasabi mottle virus genomic RNA, complete genome, isolate: Shizuoka.
CONTIG1208	AAP79445.1	78.57	14	3	0	6	47	263	276	0.22	28.1	AY318866	6304	tobamovirus	Youcai mosaic virus, complete genome.
CONTIG1208	AEU04723.1	78.57	14	3	0	6	47	263	276	0.22	28.1	JN205073	6311	tobamovirus	Turnip vein-clearing virus strain NZ-438, complete genome.
CONTIG1208	CAA82559.1	78.57	14	3	0	6	47	263	276	0.22	28.1	Z29370	6312	tobamovirus	Turnip vein-clearing virus genes for RNA-dependent RNA polymerase, 122K protein, transport protein and coat protein, genomic RNA.
CONTIG1208	QED45330.1	78.57	14	3	0	6	47	263	276	0.22	28.1	MH370485	6312	tobamovirus	Turnip vein-clearing virus isolate ApH, complete genome.
CONTIG1208	BAF37652.1	78.57	14	3	0	6	47	263	276	0.22	28.1	AB261175	6304	tobamovirus	Youcai mosaic virus genomic RNA, complete genome, isolate: 722.
CONTIG1208	BAC07267.1	80	15	3	0	3	47	263	277	0.22	28.1	AB089381	6524	tobamovirus	Paprika mild mottle virus complete genome, strain:Japanese.
CONTIG1208	AFT83336.1	78.57	14	3	0	6	47	263	276	0.22	28.1	JX422022	6304	tobamovirus	Youcai mosaic virus isolate SX, complete genome.
CONTIG1208	AAC02783.1	78.57	14	3	0	6	47	263	276	0.22	28.1	U03387	6311	tobamovirus	Turnip vein-clearing virus strain OSU, complete genome.
CONTIG1208	AEU04720.1	78.57	14	3	0	6	47	263	276	0.23	28.1	JN205073	6311	tobamovirus	Turnip vein-clearing virus strain NZ-438, complete genome.
CONTIG1208	BAA02701.1	92.31	13	1	0	9	47	265	277	0.23	28.1	D13438	6507	tobamovirus	Obuda pepper virus genomic RNA for 130K protein, 180K protein, 30K protein and coat protein, complete cds.
CONTIG1208	BAA02700.1	92.31	13	1	0	9	47	265	277	0.23	28.1	D13438	6507	tobamovirus	Obuda pepper virus genomic RNA for 130K protein, 180K protein, 30K protein and coat protein, complete cds.
CONTIG1208	AEV92949.1	78.57	14	3	0	6	47	263	276	0.23	28.1	JN634066	6304	tobamovirus	Youcai mosaic virus isolate Br, complete genome.
CONTIG1208	QJX15767.1	78.57	14	3	0	6	47	263	276	0.23	28.1	MN399747	6305	tobamovirus	Turnip vein-clearing virus isolate Salzlandkreis-2_18 RNA replicase read-through component, RNA replicase component, movement protein, and coat protein genes, complete cds.
CONTIG1208	AVK94643.1	78.57	14	3	0	6	47	263	276	0.23	28.1	MF542264	6303	tobamovirus	Youcai mosaic virus isolate Rg, complete genome.
CONTIG1208	ABC87810.1	80	15	3	0	3	47	263	277	0.24	28.1	DQ355023	6375	tobamovirus	Bell pepper mottle virus, complete genome.
CONTIG1208	AYQ58957.1	80	15	3	0	3	47	264	278	0.24	28.1	MK012556	6397	tobamovirus	Brugmansia latent virus isolate 1996-4584, complete genome.
CONTIG1208	APG77540.1	78.57	14	3	0	6	47	288	301	0.24	28.1	KX883742	6362	tobamovirus	Pepper mild mottle virus replicase gene, partial cds; and movement protein and coat protein genes, complete cds.
CONTIG1208	BAB82441.1	78.57	14	3	0	6	47	263	276	0.25	28.1	AB017503	6298	tobamovirus	Wasabi mottle virus genomic RNA, complete genome, isolate: Shizuoka.
CONTIG1208	AGW21596.1	78.57	14	3	0	6	47	263	276	0.25	28.1	KF137561	6303	tobamovirus	Youcai mosaic virus isolate W41, complete genome.
CONTIG1208	AAC02782.1	78.57	14	3	0	6	47	263	276	0.25	28.1	U03387	6311	tobamovirus	Turnip vein-clearing virus strain OSU, complete genome.
CONTIG1208	CAA82558.1	78.57	14	3	0	6	47	263	276	0.25	28.1	Z29370	6312	tobamovirus	Turnip vein-clearing virus genes for RNA-dependent RNA polymerase, 122K protein, transport protein and coat protein, genomic RNA.
CONTIG1208	QED45332.1	78.57	14	3	0	6	47	263	276	0.25	28.1	MH370485	6312	tobamovirus	Turnip vein-clearing virus isolate ApH, complete genome.
CONTIG1208	QJX15766.1	78.57	14	3	0	6	47	263	276	0.27	27.7	MN399747	6305	tobamovirus	Turnip vein-clearing virus isolate Salzlandkreis-2_18 RNA replicase read-through component, RNA replicase component, movement protein, and coat protein genes, complete cds.
CONTIG1208	BAF37653.1	78.57	14	3	0	6	47	263	276	0.27	27.7	AB261175	6304	tobamovirus	Youcai mosaic virus genomic RNA, complete genome, isolate: 722.
CONTIG1208	AAP79444.1	78.57	14	3	0	6	47	263	276	0.28	27.7	AY318866	6304	tobamovirus	Youcai mosaic virus, complete genome.
CONTIG1208	AFT83335.1	78.57	14	3	0	6	47	263	276	0.29	27.7	JX422022	6304	tobamovirus	Youcai mosaic virus isolate SX, complete genome.
CONTIG1208	QDO67151.1	80	15	3	0	3	47	263	277	0.34	27.7	MK648158	6414	tobamovirus	Tobacco mild green mosaic virus isolate TMGMV-CaJO, complete genome.
CONTIG1208	AYE91499.1	80	15	3	0	3	47	263	277	0.36	27.3	MH730970	6502	tobamovirus	Tobacco mild green mosaic virus isolate Ng92/73, complete genome.
CONTIG1208	CAC59956.1	78.57	14	3	0	6	47	263	276	0.37	27.3	AJ308228	6357	tobamovirus	Pepper Mild Mottle Virus proviral gene for 183 kDa protein, gene for 126 kDa protein, gene for 28 kDa protein and cp gene, genomic RNA.
CONTIG1208	AYQ58958.1	80	15	3	0	3	47	264	278	0.39	27.3	MK012556	6397	tobamovirus	Brugmansia latent virus isolate 1996-4584, complete genome.
CONTIG1208	ABC87811.1	80	15	3	0	3	47	263	277	0.4	27.3	DQ355023	6375	tobamovirus	Bell pepper mottle virus, complete genome.
CONTIG1208	AIC77172.1	78.57	14	3	0	6	47	263	276	0.41	27.3	KJ631123	6356	tobamovirus	Pepper mild mottle virus isolate HP1, complete genome.
CONTIG1208	CAJ13997.1	84.62	13	2	0	9	47	263	275	0.45	27.3	AM040955	6279	tobamovirus	Streptocarpus flower break virus, complete genome.
CONTIG1208	BAB83986.1	73.33	15	4	0	3	47	263	277	0.47	27.3	AB078435	6356	tobamovirus	Tobacco mild green mosaic virus complete genome, strain:Japanese.
CONTIG1208	CAJ13996.1	84.62	13	2	0	9	47	263	275	0.52	26.9	AM040955	6279	tobamovirus	Streptocarpus flower break virus, complete genome.
CONTIG1208	AEI69657.1	71.43	14	4	0	6	47	263	276	0.58	26.9	HQ667978	6311	tobamovirus	Ribgrass mosaic virus strain NZ-439 isolate TP9-186-L9, complete genome.
CONTIG1208	AEI69656.1	71.43	14	4	0	6	47	263	276	0.62	26.9	HQ667978	6311	tobamovirus	Ribgrass mosaic virus strain NZ-439 isolate TP9-186-L9, complete genome.
CONTIG1208	ACB73170.1	71.43	14	4	0	6	47	263	276	0.63	26.9	EU571218	6301	tobamovirus	Youcai mosaic virus isolate Wh, complete genome.
CONTIG1208	ARI47179.1	84.62	13	2	0	9	47	262	274	0.75	26.6	KX434725	6386	tobamovirus	Hoya chlorotic spot virus isolate 12-415, complete genome.
CONTIG1208	BAB83987.1	73.33	15	4	0	3	47	263	277	0.75	26.6	AB078435	6356	tobamovirus	Tobacco mild green mosaic virus complete genome, strain:Japanese.
CONTIG1208	CAA57641.1	71.43	14	4	0	6	47	263	276	0.79	26.6	X82130	6618	tobamovirus	Odontoglossum ringspot virus RNA for replicase, movement protein and coat protein genes.
CONTIG1208	CAA57642.1	71.43	14	4	0	6	47	263	276	0.79	26.6	X82130	6618	tobamovirus	Odontoglossum ringspot virus RNA for replicase, movement protein and coat protein genes.
CONTIG1208	ACB73171.1	71.43	14	4	0	6	47	263	276	0.84	26.2	EU571218	6301	tobamovirus	Youcai mosaic virus isolate Wh, complete genome.
CONTIG1208	ARI47178.1	84.62	13	2	0	9	47	262	274	1.4	25.8	KX434725	6386	tobamovirus	Hoya chlorotic spot virus isolate 12-415, complete genome.
CONTIG1208	AFU72534.1	76.92	13	3	0	9	47	255	267	1.5	25.8	JQ350736	3383	anulavirus	Pelargonium zonate spot virus isolate Parana segment RNA1, complete sequence.
CONTIG1208	BAD93196.1	76.92	13	3	0	9	47	281	293	1.6	25.4	AB162006	6512	tobamovirus	Kyuri green mottle mosaic virus genomic RNA, complete genome, isolate:YM.
CONTIG1208	CAC08526.1	76.92	13	3	0	9	47	254	266	1.6	25.4	AJ272327	3383	anulavirus	Pelargonium zonate spot virus genomic RNA1 for 1a protein, (ORF1).
CONTIG1208	BAA87616.1	76.92	13	3	0	9	47	281	293	1.7	25.4	AB015145	6515	tobamovirus	Kyuri green mottle mosaic virus genomic RNA, complete sequence of strain Yodo.
CONTIG1208	AVW80124.1	76.92	13	3	0	9	47	281	293	2	25.4	MF066176	6517	tobamovirus	Zucchini green mottle mosaic virus isolate GXBG1, complete genome.
CONTIG1208	AHG25371.2	76.92	13	3	0	9	47	255	267	2.1	25	KF790760	3386	anulavirus	Pelargonium zonate spot virus isolate SW13 segment RNA1, complete sequence.
CONTIG1208	BAA87615.1	76.92	13	3	0	9	47	281	293	2.3	25	AB015145	6515	tobamovirus	Kyuri green mottle mosaic virus genomic RNA, complete sequence of strain Yodo.
CONTIG1208	AVW80123.1	76.92	13	3	0	9	47	281	293	2.4	25	MF066176	6517	tobamovirus	Zucchini green mottle mosaic virus isolate GXBG1, complete genome.
CONTIG1208	BAD93195.1	76.92	13	3	0	9	47	281	293	2.7	25	AB162006	6512	tobamovirus	Kyuri green mottle mosaic virus genomic RNA, complete genome, isolate:YM.
CONTIG1208	CAC44967.1	69.23	13	4	0	9	47	281	293	3.5	24.6	AJ295948	6514	tobamovirus	Kyuri green mottle mosaic virus replicase (131 and 189 KDa), cp, and mp genes.
CONTIG1208	AEV40683.1	76.92	13	3	0	9	47	281	293	3.5	24.6	JN226146	6571	tobamovirus	Cucumber fruit mottle mosaic virus isolate Cm, complete genome.
CONTIG1208	CAC44966.1	69.23	13	4	0	9	47	281	293	4.4	24.3	AJ295948	6514	tobamovirus	Kyuri green mottle mosaic virus replicase (131 and 189 KDa), cp, and mp genes.
CONTIG1208	AHJ89005.1	61.54	13	5	0	9	47	241	253	4.5	24.3	KF742519	3130	anulavirus	Cassava Ivorian bacilliform virus strain SCRI-CV1 putative replicase mRNA, complete cds.
CONTIG1208	AYJ77051.1	61.54	13	5	0	9	47	241	253	5.1	23.9	MG727388	3160	anulavirus	Hop yellow virus isolate China segment RNA1, complete sequence.
CONTIG1208	QIC89914.1	61.54	13	5	0	9	47	241	253	6	23.9	MN520240	3167	anulavirus	Hop yellow virus isolate NB segment RNA1, complete sequence.
CONTIG1208	BAF37644.1	60	15	6	0	3	47	279	293	6.5	23.5	AB261167	6485	tobamovirus	Cucumber mottle virus genomic RNA, complete genome.
CONTIG1208	BAF37645.1	60	15	6	0	3	47	279	293	7.5	23.5	AB261167	6485	tobamovirus	Cucumber mottle virus genomic RNA, complete genome.
CONTIG1208	BAM34543.1	61.54	13	5	0	9	47	241	253	7.6	23.5	AB724113	3169	anulavirus	Amazon lily mild mottle virus 1a gene for replication protein 1a, complete cds, strain: Japan.
CONTIG1210	BAC67678.1	100	23	0	0	1	69	1497	1519	2e-11	57.8	AB083196	6385	tobamovirus	Tomato mosaic virus genomic RNA, complete genome, strain:L11A-Fukushima.
CONTIG1210	BCI92999.1	100	23	0	0	1	69	1497	1519	2e-11	57.8	LC571586	6395	tobamovirus	Rehmannia mosaic virus Jiou RNA, complete genome.
CONTIG1210	ABN59374.1	100	23	0	0	1	69	1497	1519	2e-11	57.8	EF375551	6395	tobamovirus	Rehmannia mosaic virus isolate Henan, complete genome.
CONTIG1210	BAL04983.1	100	23	0	0	1	69	1497	1519	2e-11	57.8	AB628188	6395	tobamovirus	Rehmannia mosaic virus genomic RNA, complete genome, isolate: Japanese.
CONTIG1210	ABN79257.1	95.65	23	1	0	1	69	1497	1519	6e-11	56.6	EF392659	6349	tobamovirus	Tobacco mosaic virus strain pet-TW readthrough protein (RdRp), RNA-dependent RNA polymerase (RdRp), movement protein (MP), and coat protein (CP) genes, complete cds.
CONTIG1210	CCC33060.1	95.65	23	1	0	1	69	1497	1519	6e-11	56.6	FR878069	6392	tobamovirus	Tobacco mosaic virus strain Ohio V, complete genome, genomic RNA.
CONTIG1210	AVK59485.1	100	23	0	0	1	69	355	377	6e-11	56.2	MF348202	6369	tobamovirus	Rehmannia mosaic virus isolate NcaS, complete genome.
CONTIG1210	QIP75688.1	95.65	23	1	0	1	69	355	377	1e-10	55.1	MN186255	6426	tobamovirus	Tobacco mosaic virus isolate Henan9-2-2017 CP, MP, 183K protein, and 130K protein genes, complete cds.
CONTIG1210	ACF17698.1	95.65	23	1	0	1	69	205	227	2e-10	53.9	EU796226	860	tobamovirus	Tobacco mosaic virus RNA polymerase gene, partial cds.
CONTIG1210	QHW03682.1	95.45	22	1	0	4	69	1498	1519	2e-10	55.1	MN882023	6397	tobamovirus	Tomato brown rugose fruit virus isolate 38890029_B, complete genome.
CONTIG1210	BAA09876.1	91.3	23	2	0	1	69	1497	1519	2e-10	55.1	D63809	6395	tobamovirus	Tobacco mosaic virus genomic RNA for 130K protein, 180K protein, 30K protein and coat protein, complete sequence.
CONTIG1210	AJL35118.1	91.3	23	2	0	1	69	1497	1519	3e-10	55.1	KP202857	6399	tobamovirus	Tomato mottle mosaic virus isolate 10-100, complete genome.
CONTIG1210	AGZ63345.1	91.3	23	2	0	1	69	1499	1521	3e-10	54.7	KF495564	6379	tobamovirus	Yellow tailflower mild mottle virus isolate Cervantes, complete genome.
CONTIG1210	AEV53621.1	95.45	22	1	0	4	69	1527	1548	6e-10	53.9	JF729471	6506	tobamovirus	Rattail cactus necrosis associated virus, complete genome.
CONTIG1210	BAA02700.1	95.45	22	1	0	4	69	1503	1524	6e-10	53.9	D13438	6507	tobamovirus	Obuda pepper virus genomic RNA for 130K protein, 180K protein, 30K protein and coat protein, complete cds.
CONTIG1210	BAC07266.1	95.45	22	1	0	4	69	1503	1524	6e-10	53.9	AB089381	6524	tobamovirus	Paprika mild mottle virus complete genome, strain:Japanese.
CONTIG1210	AZF99047.1	86.96	23	3	0	1	69	366	388	7e-10	53.1	MH645158	6281	tobamovirus	Ullucus tobamovirus 1 isolate UTomV1, partial genome.
CONTIG1210	CAA82559.1	86.96	23	3	0	1	69	1486	1508	7e-10	53.5	Z29370	6312	tobamovirus	Turnip vein-clearing virus genes for RNA-dependent RNA polymerase, 122K protein, transport protein and coat protein, genomic RNA.
CONTIG1210	AEU04723.1	86.96	23	3	0	1	69	1486	1508	7e-10	53.5	JN205073	6311	tobamovirus	Turnip vein-clearing virus strain NZ-438, complete genome.
CONTIG1210	ARI47178.1	90.91	22	2	0	4	69	1489	1510	7e-10	53.5	KX434725	6386	tobamovirus	Hoya chlorotic spot virus isolate 12-415, complete genome.
CONTIG1210	ANF29781.1	90.91	22	2	0	4	69	1498	1519	7e-10	53.5	KU659022	6350	tobamovirus	Tropical soda apple mosaic virus isolate Okeechobee, complete genome.
CONTIG1210	QJX15767.1	86.96	23	3	0	1	69	1486	1508	7e-10	53.5	MN399747	6305	tobamovirus	Turnip vein-clearing virus isolate Salzlandkreis-2_18 RNA replicase read-through component, RNA replicase component, movement protein, and coat protein genes, complete cds.
CONTIG1210	QIJ70147.1	86.96	23	3	0	1	69	1486	1508	8e-10	53.5	MT129775	6265	tobamovirus	Ribgrass mosaic virus strain GudgCC_DN40115-8, complete genome.
CONTIG1210	AEI69660.1	86.96	23	3	0	1	69	1486	1508	8e-10	53.5	HQ667979	6311	tobamovirus	Ribgrass mosaic virus strain Kons.1105 isolate R14, complete genome.
CONTIG1210	AEI69657.1	86.96	23	3	0	1	69	1486	1508	8e-10	53.5	HQ667978	6311	tobamovirus	Ribgrass mosaic virus strain NZ-439 isolate TP9-186-L9, complete genome.
CONTIG1210	QIJ70154.1	86.96	23	3	0	1	69	1486	1508	8e-10	53.5	MT129780	6285	tobamovirus	Ribgrass mosaic virus strain GUNCC_DN54313-32, complete genome.
CONTIG1210	AAC02783.1	86.96	23	3	0	1	69	1486	1508	8e-10	53.5	U03387	6311	tobamovirus	Turnip vein-clearing virus strain OSU, complete genome.
CONTIG1210	QED45330.1	86.96	23	3	0	1	69	1486	1508	8e-10	53.5	MH370485	6312	tobamovirus	Turnip vein-clearing virus isolate ApH, complete genome.
CONTIG1210	ACV13190.1	86.96	23	3	0	1	69	1486	1508	8e-10	53.5	GQ401365	6311	tobamovirus	Ribgrass mosaic virus strain RMV Actinidia-AC isolate M2/A4, complete genome.
CONTIG1210	CAJ13997.1	86.96	23	3	0	1	69	1486	1508	1e-09	53.1	AM040955	6279	tobamovirus	Streptocarpus flower break virus, complete genome.
CONTIG1210	ASC60202.1	86.96	23	3	0	1	69	352	374	1e-09	52.4	KX683424	5686	tobamovirus	Piper chlorosis virus isolate DSMZ PV-1126 replicase gene, partial cds; and RNA polymerase, movement protein, and coat protein genes, complete cds.
CONTIG1210	BBC15190.1	90.91	22	2	0	4	69	1524	1545	2e-09	52.4	LC127213	6441	tobamovirus	Hibiscus latent Singapore virus genomic RNA, complete genome, isolate: J.
CONTIG1210	BAB83986.1	86.36	22	3	0	4	69	1493	1514	2e-09	52.4	AB078435	6356	tobamovirus	Tobacco mild green mosaic virus complete genome, strain:Japanese.
CONTIG1210	CAL39883.1	86.36	22	3	0	4	69	1495	1516	2e-09	52.4	AM398436	6381	tobamovirus	Brugmansia sp. tobamovirus complete virion genome.
CONTIG1210	AYE91498.1	86.36	22	3	0	4	69	1493	1514	2e-09	52	MH730970	6502	tobamovirus	Tobacco mild green mosaic virus isolate Ng92/73, complete genome.
CONTIG1210	QDO67152.1	86.36	22	3	0	4	69	1493	1514	2e-09	52	MK648158	6414	tobamovirus	Tobacco mild green mosaic virus isolate TMGMV-CaJO, complete genome.
CONTIG1210	AIC77173.1	82.61	23	4	0	1	69	1497	1519	2e-09	52	KJ631123	6356	tobamovirus	Pepper mild mottle virus isolate HP1, complete genome.
CONTIG1210	CAC59955.1	82.61	23	4	0	1	69	1497	1519	2e-09	52	AJ308228	6357	tobamovirus	Pepper Mild Mottle Virus proviral gene for 183 kDa protein, gene for 126 kDa protein, gene for 28 kDa protein and cp gene, genomic RNA.
CONTIG1210	APG77540.1	82.61	23	4	0	1	69	1522	1544	2e-09	52	KX883742	6362	tobamovirus	Pepper mild mottle virus replicase gene, partial cds; and movement protein and coat protein genes, complete cds.
CONTIG1210	ALU84940.1	90.91	22	2	0	4	69	1528	1549	3e-09	52	KP828049	6453	tobamovirus	Hibiscus latent Fort Pierce virus isolate HLFPV-BR, complete genome.
CONTIG1210	ABC87810.1	82.61	23	4	0	1	69	1490	1512	3e-09	52	DQ355023	6375	tobamovirus	Bell pepper mottle virus, complete genome.
CONTIG1210	ANH10865.1	90.91	22	2	0	4	69	1527	1548	3e-09	51.6	KU854932	6460	tobamovirus	Rattail cactus necrosis-associated virus isolate nopal verdura-2, complete genome.
CONTIG1210	ATU47245.1	90.91	22	2	0	4	69	1527	1548	3e-09	51.6	KY348773	6474	tobamovirus	Rattail cactus necrosis-associated virus isolate parviMex-1, complete genome.
CONTIG1210	AAQ03050.2	86.36	22	3	0	4	69	1524	1545	4e-09	51.6	AF395898	6485	tobamovirus	Hibiscus latent Singapore virus, complete genome.
CONTIG1210	ABC87812.1	82.61	23	4	0	1	69	356	378	5e-09	50.8	DQ355023	6375	tobamovirus	Bell pepper mottle virus, complete genome.
CONTIG1210	BAF37644.1	82.61	23	4	0	1	69	1552	1574	5e-09	51.2	AB261167	6485	tobamovirus	Cucumber mottle virus genomic RNA, complete genome.
CONTIG1210	BAB82440.1	82.61	23	4	0	1	69	1482	1504	5e-09	51.2	AB017503	6298	tobamovirus	Wasabi mottle virus genomic RNA, complete genome, isolate: Shizuoka.
CONTIG1210	AFT83336.1	82.61	23	4	0	1	69	1482	1504	5e-09	51.2	JX422022	6304	tobamovirus	Youcai mosaic virus isolate SX, complete genome.
CONTIG1210	AEV92949.1	82.61	23	4	0	1	69	1482	1504	5e-09	51.2	JN634066	6304	tobamovirus	Youcai mosaic virus isolate Br, complete genome.
CONTIG1210	AAP79445.1	82.61	23	4	0	1	69	1482	1504	5e-09	51.2	AY318866	6304	tobamovirus	Youcai mosaic virus, complete genome.
CONTIG1210	ACB73170.1	82.61	23	4	0	1	69	1481	1503	5e-09	51.2	EU571218	6301	tobamovirus	Youcai mosaic virus isolate Wh, complete genome.
CONTIG1210	AVK94642.1	82.61	23	4	0	1	69	1482	1504	5e-09	51.2	MF542264	6303	tobamovirus	Youcai mosaic virus isolate Rg, complete genome.
CONTIG1210	AGW21597.1	82.61	23	4	0	1	69	1482	1504	5e-09	51.2	KF137561	6303	tobamovirus	Youcai mosaic virus isolate W41, complete genome.
CONTIG1210	CAC44966.1	86.36	22	3	0	4	69	1553	1574	5e-09	51.2	AJ295948	6514	tobamovirus	Kyuri green mottle mosaic virus replicase (131 and 189 KDa), cp, and mp genes.
CONTIG1210	BAA87615.1	86.36	22	3	0	4	69	1553	1574	5e-09	51.2	AB015145	6515	tobamovirus	Kyuri green mottle mosaic virus genomic RNA, complete sequence of strain Yodo.
CONTIG1210	AVW80123.1	86.36	22	3	0	4	69	1553	1574	5e-09	51.2	MF066176	6517	tobamovirus	Zucchini green mottle mosaic virus isolate GXBG1, complete genome.
CONTIG1210	BAF37652.1	82.61	23	4	0	1	69	1481	1503	5e-09	50.8	AB261175	6304	tobamovirus	Youcai mosaic virus genomic RNA, complete genome, isolate: 722.
CONTIG1210	AXG50304.1	82.61	23	4	0	1	69	1552	1574	9e-09	50.4	MF960828	6497	tobamovirus	Bottle gourd mottle virus isolate WT2, complete genome.
CONTIG1210	AYN80427.1	81.82	22	4	0	4	69	1531	1552	1e-08	50.1	MH271423	6422	tobamovirus	Cucumber green mottle mosaic virus isolate CG018, complete genome.
CONTIG1210	AVQ10107.1	81.82	22	4	0	4	69	1531	1552	1e-08	50.1	KY910829	6422	tobamovirus	Cucumber green mottle mosaic virus isolate EU2, complete genome.
CONTIG1210	AVQ10103.1	81.82	22	4	0	4	69	1531	1552	1e-08	50.1	KY910828	6422	tobamovirus	Cucumber green mottle mosaic virus isolate EU1, complete genome.
CONTIG1210	AYN80491.1	81.82	22	4	0	4	69	1531	1552	1e-08	50.1	MH271439	6423	tobamovirus	Cucumber green mottle mosaic virus isolate CG034, complete genome.
CONTIG1210	AYN80399.1	81.82	22	4	0	4	69	1531	1552	1e-08	50.1	MH271416	6424	tobamovirus	Cucumber green mottle mosaic virus isolate CG010, complete genome.
CONTIG1210	AGO32737.1	81.82	22	4	0	4	69	1531	1552	1e-08	50.1	KF155231	6424	tobamovirus	Cucumber green mottle mosaic virus isolate Ec, complete genome.
CONTIG1210	APG77731.1	81.82	22	4	0	4	69	1531	1552	1e-08	50.1	KX883801	6497	tobamovirus	Cucumber green mottle mosaic virus strain spider132626 replicase, movement protein, and coat protein genes, complete cds.
CONTIG1210	AYN80379.1	81.82	22	4	0	4	69	1531	1552	1e-08	50.1	MH271411	6422	tobamovirus	Cucumber green mottle mosaic virus isolate CG005, complete genome.
CONTIG1210	CAA57642.1	81.82	22	4	0	4	69	1492	1513	1e-08	50.1	X82130	6618	tobamovirus	Odontoglossum ringspot virus RNA for replicase, movement protein and coat protein genes.
CONTIG1210	AEV40683.1	81.82	22	4	0	4	69	1552	1573	1e-08	50.1	JN226146	6571	tobamovirus	Cucumber fruit mottle mosaic virus isolate Cm, complete genome.
CONTIG1210	CAA57643.1	81.82	22	4	0	4	69	354	375	1e-08	49.3	X82130	6618	tobamovirus	Odontoglossum ringspot virus RNA for replicase, movement protein and coat protein genes.
CONTIG1210	AYQ58957.1	81.82	22	4	0	4	69	1498	1519	2e-08	49.7	MK012556	6397	tobamovirus	Brugmansia latent virus isolate 1996-4584, complete genome.
CONTIG1210	BAF93918.1	81.82	22	4	0	4	69	384	405	2e-08	48.9	AB369274	6423	tobamovirus	Cucumber green mottle mosaic virus genomic RNA, complete genome, strain: Watermelon.
CONTIG1210	ABX57121.1	86.36	22	3	0	4	69	380	401	3e-08	48.1	EU043335	6449	tobamovirus	Cactus mild mottle virus isolate CMMoV-Kr, complete genome.
CONTIG1210	BAD93195.1	81.82	22	4	0	4	69	1553	1574	7e-08	47.8	AB162006	6512	tobamovirus	Kyuri green mottle mosaic virus genomic RNA, complete genome, isolate:YM.
CONTIG1210	AWM98766.2	81.82	22	4	0	4	69	1483	1504	1e-07	47	MF434821	6453	tobamovirus	Opuntia virus 2 isolate Nopal_hec Mex, complete genome.
CONTIG1210	BCG11494.1	81.82	22	4	0	4	69	1514	1535	1e-07	47	D84000	6483	tobamovirus	Sunn-hemp mosaic virus SH8TP2 RNA, complete genome.
CONTIG1210	AIA57390.1	69.57	23	7	0	1	69	1533	1555	5e-07	45.4	KJ395757	6688	tobamovirus	Plumeria mosaic virus isolate Plu-Ind-1, complete genome.
CONTIG1210	AEW50165.1	72.73	22	6	0	4	69	1518	1539	2e-06	43.9	JN566124	6514	tobamovirus	Clitoria yellow mottle virus isolate Larrimah, complete genome.
CONTIG1210	AEI29173.1	73.91	23	5	1	4	69	1485	1507	6e-06	42	JF807914	6674	tobamovirus	Passion fruit mosaic virus-TGP isolate 05TGP00580 putative RNA replicase gene, partial cds; and putative cysteine-rich protein, putative movement protein, and putative coat protein genes, complete cds.
CONTIG1210	AEF01559.1	73.91	23	5	1	4	69	1496	1518	6e-06	42	HQ389540	6791	tobamovirus	Passion fruit mosaic virus, complete genome.
CONTIG1210	ADN93254.1	60.87	23	9	0	1	69	1527	1549	8e-06	41.6	HM026454	6643	tobamovirus	Frangipani mosaic virus isolate FrMV-P, complete genome.
CONTIG1210	ABD94119.1	73.91	23	5	1	4	69	365	387	2e-05	40.4	DQ356949	6794	tobamovirus	Maracuja mosaic virus, complete genome.
CONTIG1210	CAB57882.1	52.63	19	9	0	13	69	1727	1745	0.019	32	AJ132578	7111	furovirus	Oat golden stripe virus RNA1 complete genome.
CONTIG1210	ALT22314.1	52.63	19	9	0	13	69	1697	1715	0.036	30.8	KT225277	5961	pomovirus	Soil-borne virus 2 isolate IS16 segment RNA1 putative replicase (ORF2) and polymerase (ORF1) genes, complete cds.
CONTIG1210	AEQ55300.1	61.11	18	7	0	16	69	1019	1036	0.043	30.8	JN651149	3935	blunervirus	Blueberry necrotic ring blotch virus segment RNA2, complete sequence.
CONTIG1210	AGI44298.1	61.11	18	7	0	16	69	1020	1037	0.043	30.8	KC433317	3939	blunervirus	Blueberry necrotic ring blotch virus segment RNA2, complete sequence.
CONTIG1210	BAA94797.1	52.63	19	9	0	13	69	381	399	0.047	30.4	AB033689	7226	furovirus	Japanese soil-borne wheat mosaic virus genomic RNA 1 for 152-kDa protein, 59-kDa readthrough protein, 37-kDa movement protein, complete and partial cds.
CONTIG1210	QHA94754.1	52.63	19	9	0	13	69	381	399	0.05	30.4	MN123252	7003	furovirus	Japanese soil-borne wheat mosaic virus isolate Bornum segment RNA1, complete sequence.
CONTIG1210	BAG50441.1	47.37	19	10	0	13	69	1732	1750	0.076	30	AB299271	7147	furovirus	Chinese wheat mosaic virus genomic RNA, complete genome, segment: RNA1.
CONTIG1210	CAA27319.1	55.56	18	8	0	16	69	66	83	0.078	29.3	X03685	2077	tobravirus	Tobacco rattle virus strain PSG RNA1 3' terminal sequence (2 kb).
CONTIG1210	CAB56599.1	47.37	19	10	0	13	69	1690	1708	0.085	29.6	AJ132576	7025	furovirus	Soil-borne cereal mosaic virus RNA1 complete genome.
CONTIG1210	AAF18330.1	47.37	19	10	0	13	69	1690	1708	0.09	29.6	AF146279	6985	furovirus	Soil-borne rye mosaic virus strain C RNA1 148K protein, 207K protein, and 37K protein genes, complete cds.
CONTIG1210	AAA48492.1	47.37	19	10	0	13	69	1702	1720	0.092	29.6	L07937	7099	furovirus	Soil-borne wheat mosaic virus (SBWMV) complete RNA 1 segment: 150 kDa protein, 209 kDa readthrough protein and 37 kDa protein genes, complete cds.
CONTIG1210	QGT41043.1	47.37	19	10	0	13	69	1702	1720	0.092	29.6	MN241032	7110	furovirus	Soil-borne wheat mosaic virus isolate SBWMV-OH2 segment RNA1, complete sequence.
CONTIG1210	BAP90385.1	47.37	19	10	0	13	69	1732	1750	0.092	29.6	AB935553	7147	furovirus	Chinese wheat mosaic virus genomic RNA, complete genome, isolate: Nagano-A, segment: 1.
CONTIG1210	AAF18327.1	47.37	19	10	0	13	69	1690	1708	0.094	29.6	AF146278	7026	furovirus	Soil-borne rye mosaic virus strain G RNA1 148K protein, 207K protein, and 37K protein genes, complete cds.
CONTIG1210	QEG59345.1	55.56	18	8	0	16	69	607	624	0.1	29.3	MK377388	3169	hordeivirus	Poa semilatent virus isolate Canada segment gamma, complete sequence.
CONTIG1210	ALT22300.1	52.63	19	9	0	13	69	1724	1742	0.11	29.6	KT225271	6170	pomovirus	Colombian potato soil-borne virus isolate IS9 segment RNA1 putative replicase (ORF2) and polymerase (ORF1) genes, complete cds.
CONTIG1210	CAE52518.1	55.56	18	8	0	16	69	1571	1588	0.11	29.3	AJ586803	6617	tobravirus	Tobacco rattle virus Hel gene, Rep gene, P1a gene and P1b gene and 3' UTR, genomic RNA.
CONTIG1210	ALT31804.1	55.56	18	8	0	16	69	1571	1588	0.11	29.3	KT734611	6737	tobravirus	Tobacco rattle virus isolate Rostock, partial genome.
CONTIG1210	AKA63704.1	55.56	18	8	0	16	69	1571	1588	0.11	29.3	KJ826365	6746	tobravirus	Tobacco rattle virus strain HaB segment RNA 1, complete sequence.
CONTIG1210	AHG52746.1	55.56	18	8	0	16	69	1571	1588	0.11	29.3	KF758790	6788	tobravirus	Tobacco rattle virus isolate 11r21 segment RNA1, complete sequence.
CONTIG1210	ACX54058.1	55.56	18	8	0	16	69	1571	1588	0.11	29.3	GQ903771	6791	tobravirus	Tobacco rattle virus isolate MI-1 segment RNA1, complete sequence.
CONTIG1210	AAD48027.2	55.56	18	8	0	16	69	1571	1588	0.11	29.3	AF166084	6791	tobravirus	Tobacco rattle virus RNA1 134 kDa protein, 194 kDa protein, 29 kDa protein, and 16 kDa protein genes, complete cds.
CONTIG1210	ALM54972.1	52.63	19	9	0	13	69	1686	1704	0.12	29.3	KR857349	6041	pomovirus	Potato mop-top virus isolate CO1 segment RNA1 rep protein 2 and rep protein 1 genes, complete cds.
CONTIG1210	AYE53918.1	55.56	18	8	0	16	69	1085	1102	0.16	28.9	MG781153	4140	blunervirus	Tea plant necrotic ring blotch virus segment RNA2, complete sequence.
CONTIG1210	CAO78189.1	55.56	18	8	0	16	69	364	381	0.17	28.9	AM749666	1533	tobravirus	Tobacco rattle virus partial read-through read-through gene for putative 57-kDa polymerase, isolate GR, genomic RNA.
CONTIG1210	AAA47081.1	55.56	18	8	0	16	69	1563	1580	0.19	28.9	L23972	6828	tobravirus	Pepper ringspot viral 12k, 29k 136k and 195k protein RNA, complete cds.
CONTIG1210	QEL52507.1	55.56	18	8	0	16	69	988	1005	0.21	28.5	MK517478	3643	blunervirus	Tomato blunervirus 1 isolate Fondi2018 segment RNA2, complete sequence.
CONTIG1210	CAY39849.1	47.37	19	10	0	13	69	1652	1670	0.22	28.5	FN386612	5835	pomovirus	Beet soil-borne virus segment RNA-1, complete sequence, clone pUBS-1-wt, genomic RNA.
CONTIG1210	CAB10764.1	47.37	19	10	0	13	69	1652	1670	0.24	28.5	Z97873	5834	pomovirus	Beet soil-borne virus RNA1 for 145 kDa protein, and 204 kDa protein.
CONTIG1210	BAA94803.1	47.37	19	10	0	13	69	381	399	0.25	28.1	AB033691	6878	furovirus	Sorghum chlorotic spot virus genomic RNA 1 for 145-kDa protein, 59-kDa readthrough protein, 37-kDa movement protein, complete and partial cds.
CONTIG1210	AKH39758.1	54.55	22	9	1	4	69	1414	1434	0.29	28.1	KP760461	4490	goravirus	Drakaea virus A isolate Canning Mills replicase (ORF1) gene, partial cds.
CONTIG1210	BAP18643.1	47.37	19	10	0	13	69	348	366	0.45	27.3	AB976029	5519	goravirus	Gentian ovary ring-spot virus genomic RNA, segment 1, complete sequence, isolate: S.
CONTIG1210	CAB37343.1	55.56	18	8	0	16	69	1631	1648	0.45	27.7	X14006	7073	tobravirus	Pea early browning virus (PEBV) genomic RNA1 for 141K, 201K, 30K and 12K proteins.
CONTIG1210	BCA93636.1	55.56	18	8	0	16	69	1631	1648	0.47	27.7	LC528622	7037	tobravirus	Pea early-browning virus LyV66-91 RNA, segment RNA1 complete sequence.
CONTIG1210	AZL87784.1	50	18	9	0	16	69	502	519	0.48	27.3	MG913811	2718	hordeivirus	Lychnis ringspot virus strain SN segment RNA gamma, complete sequence.
CONTIG1210	BAQ08234.1	66.67	15	5	0	25	69	307	321	0.49	27.3	AB923927	9019	NA	Persimmon virus B genomic RNA, partial genome, variant 4.
CONTIG1210	BAQ08217.1	66.67	15	5	0	25	69	307	321	0.52	27.3	AB923925	18030	NA	Persimmon virus B genomic RNA, complete genome, variant 2.
CONTIG1210	AUW36698.1	50	18	9	0	16	69	524	541	0.53	27.3	KY615806	2802	hordeivirus	Barley stripe mosaic virus isolate M/R segment gamma, complete sequence.
CONTIG1210	AAV54032.1	50	18	9	0	16	69	523	540	0.55	27.3	AY787207	2816	hordeivirus	Barley stripe mosaic virus segment RNA3, complete sequence.
CONTIG1210	BAQ08229.1	66.67	15	5	0	25	69	307	321	0.6	26.9	AB923926	4899	NA	Persimmon virus B genomic RNA, partial genome, variant 3.
CONTIG1210	ATO98268.1	50	18	9	0	16	69	502	519	0.6	26.9	MF768255	2684	hordeivirus	Lychnis ringspot virus isolate mild segment RNA gamma, complete sequence.
CONTIG1210	AHY22372.1	50	18	9	0	16	69	524	541	0.61	26.9	KJ433979	3163	hordeivirus	Barley stripe mosaic virus strain Qasr Ibrim segment gamma, complete sequence.
CONTIG1210	BAQ08205.1	66.67	15	5	0	25	69	307	321	0.61	26.9	AB923924	18569	NA	Persimmon virus B genomic RNA, complete genome, variant 1.
CONTIG1210	BAA34692.2	47.37	19	10	0	13	69	1688	1706	0.63	27.3	D86636	5600	pomovirus	Broad bean necrosis virus genes for 150KDa protein, 209KDa protein, complete cds.
CONTIG1210	CAA11457.1	42.11	19	11	0	13	69	1692	1710	0.74	26.9	AJ223596	6003	pomovirus	Beet virus Q genomic RNA 1.
CONTIG1210	AGB34172.1	50	18	9	0	16	69	1571	1588	4.2	24.6	JX912715	6636	tobravirus	Tobacco rattle virus strain 1AKBH replication-associated protein 2, replicase-associated protein 1, movement protein (P1a), and 16K protein genes, complete cds.
CONTIG1210	QIP68002.1	58.82	17	7	0	16	66	2174	2190	5.6	24.3	MN565665	11400	tobamovirus	Plasmopara viticola associated tobamo-like virus 1 isolate DMS5_DN36342, complete genome.
CONTIG1210	AGG40833.1	38.1	21	13	0	7	69	6	26	7.1	23.1	KC243099	1356	crinivirus	Sweet potato chlorotic stunt virus isolate Zhejiang-11-4 segment RNA1 RdRp gene, partial cds; and RNase3 and p7 genes, complete cds.
CONTIG1210	QAV52474.1	38.1	21	13	0	7	69	381	401	9.2	23.5	MH614269	8473	crinivirus	Sweet potato chlorotic stunt virus isolate SPCSV-UNB-01 segment RNA1, complete sequence.
CONTIG1210	ADA61205.1	38.1	21	13	0	7	69	381	401	9.2	23.5	FJ807784	8637	crinivirus	Sweet potato chlorotic stunt virus strain West African segment RNA1, complete sequence.
CONTIG1243	BAC67679.1	100	17	0	0	3	53	1092	1108	0.001	35.4	AB083196	6385	tobamovirus	Tomato mosaic virus genomic RNA, complete genome, strain:L11A-Fukushima.
CONTIG1243	BAC67678.1	100	17	0	0	3	53	1092	1108	0.001	35.4	AB083196	6385	tobamovirus	Tomato mosaic virus genomic RNA, complete genome, strain:L11A-Fukushima.
CONTIG1243	AFL70169.1	88.24	17	2	0	3	53	111	127	0.002	33.1	JN204357	402	tobamovirus	Tobacco mosaic virus replicase gene, partial cds.
CONTIG1243	ABC87811.1	88.24	17	2	0	3	53	1092	1108	0.005	33.1	DQ355023	6375	tobamovirus	Bell pepper mottle virus, complete genome.
CONTIG1243	ABC87810.1	88.24	17	2	0	3	53	1092	1108	0.006	33.1	DQ355023	6375	tobamovirus	Bell pepper mottle virus, complete genome.
CONTIG1243	ABN79256.1	88.24	17	2	0	3	53	1092	1108	0.006	32.7	EF392659	6349	tobamovirus	Tobacco mosaic virus strain pet-TW readthrough protein (RdRp), RNA-dependent RNA polymerase (RdRp), movement protein (MP), and coat protein (CP) genes, complete cds.
CONTIG1243	QHW03683.1	88.24	17	2	0	3	53	1092	1108	0.006	32.7	MN882023	6397	tobamovirus	Tomato brown rugose fruit virus isolate 38890029_B, complete genome.
CONTIG1243	ABN79257.1	88.24	17	2	0	3	53	1092	1108	0.007	32.7	EF392659	6349	tobamovirus	Tobacco mosaic virus strain pet-TW readthrough protein (RdRp), RNA-dependent RNA polymerase (RdRp), movement protein (MP), and coat protein (CP) genes, complete cds.
CONTIG1243	BAA09877.1	88.24	17	2	0	3	53	1092	1108	0.007	32.7	D63809	6395	tobamovirus	Tobacco mosaic virus genomic RNA for 130K protein, 180K protein, 30K protein and coat protein, complete sequence.
CONTIG1243	QIP75687.1	88.24	17	2	0	3	53	1092	1108	0.007	32.7	MN186255	6426	tobamovirus	Tobacco mosaic virus isolate Henan9-2-2017 CP, MP, 183K protein, and 130K protein genes, complete cds.
CONTIG1243	QHW03682.1	88.24	17	2	0	3	53	1092	1108	0.007	32.7	MN882023	6397	tobamovirus	Tomato brown rugose fruit virus isolate 38890029_B, complete genome.
CONTIG1243	CCH64021.1	88.24	17	2	0	3	53	1092	1108	0.007	32.7	HE818417	6395	tobamovirus	Tobacco mosaic virus isolate Chuxiong-1, complete genome.
CONTIG1243	BAA09876.1	88.24	17	2	0	3	53	1092	1108	0.007	32.7	D63809	6395	tobamovirus	Tobacco mosaic virus genomic RNA for 130K protein, 180K protein, 30K protein and coat protein, complete sequence.
CONTIG1243	AJL35117.1	88.24	17	2	0	3	53	1092	1108	0.012	32	KP202857	6399	tobamovirus	Tomato mottle mosaic virus isolate 10-100, complete genome.
CONTIG1243	AJL35118.1	88.24	17	2	0	3	53	1092	1108	0.013	32	KP202857	6399	tobamovirus	Tomato mottle mosaic virus isolate 10-100, complete genome.
CONTIG1243	BAL04984.1	82.35	17	3	0	3	53	1092	1108	0.013	32	AB628188	6395	tobamovirus	Rehmannia mosaic virus genomic RNA, complete genome, isolate: Japanese.
CONTIG1243	ABN59375.1	82.35	17	3	0	3	53	1092	1108	0.013	32	EF375551	6395	tobamovirus	Rehmannia mosaic virus isolate Henan, complete genome.
CONTIG1243	CCC33060.1	82.35	17	3	0	3	53	1092	1108	0.013	32	FR878069	6392	tobamovirus	Tobacco mosaic virus strain Ohio V, complete genome, genomic RNA.
CONTIG1243	BAL04983.1	82.35	17	3	0	3	53	1092	1108	0.014	32	AB628188	6395	tobamovirus	Rehmannia mosaic virus genomic RNA, complete genome, isolate: Japanese.
CONTIG1243	AVK59484.1	82.35	17	3	0	3	53	1092	1108	0.014	32	MF348202	6369	tobamovirus	Rehmannia mosaic virus isolate NcaS, complete genome.
CONTIG1243	ABN59374.1	82.35	17	3	0	3	53	1092	1108	0.014	32	EF375551	6395	tobamovirus	Rehmannia mosaic virus isolate Henan, complete genome.
CONTIG1243	CAL39883.1	76.47	17	4	0	3	53	1091	1107	0.033	30.8	AM398436	6381	tobamovirus	Brugmansia sp. tobamovirus complete virion genome.
CONTIG1243	CAL39164.1	76.47	17	4	0	3	53	1091	1107	0.036	30.8	AM398436	6381	tobamovirus	Brugmansia sp. tobamovirus complete virion genome.
CONTIG1243	BCI93000.1	76.47	17	4	0	3	53	1092	1108	0.039	30.4	LC571586	6395	tobamovirus	Rehmannia mosaic virus Jiou RNA, complete genome.
CONTIG1243	BCI92999.1	76.47	17	4	0	3	53	1092	1108	0.04	30.4	LC571586	6395	tobamovirus	Rehmannia mosaic virus Jiou RNA, complete genome.
CONTIG1243	AIC77172.1	82.35	17	3	0	3	53	1093	1109	0.044	30.4	KJ631123	6356	tobamovirus	Pepper mild mottle virus isolate HP1, complete genome.
CONTIG1243	APG77540.1	82.35	17	3	0	3	53	1118	1134	0.046	30.4	KX883742	6362	tobamovirus	Pepper mild mottle virus replicase gene, partial cds; and movement protein and coat protein genes, complete cds.
CONTIG1243	CAC59956.1	82.35	17	3	0	3	53	1093	1109	0.046	30.4	AJ308228	6357	tobamovirus	Pepper Mild Mottle Virus proviral gene for 183 kDa protein, gene for 126 kDa protein, gene for 28 kDa protein and cp gene, genomic RNA.
CONTIG1243	AIC77173.1	82.35	17	3	0	3	53	1093	1109	0.046	30.4	KJ631123	6356	tobamovirus	Pepper mild mottle virus isolate HP1, complete genome.
CONTIG1243	CAC59955.1	82.35	17	3	0	3	53	1093	1109	0.047	30.4	AJ308228	6357	tobamovirus	Pepper Mild Mottle Virus proviral gene for 183 kDa protein, gene for 126 kDa protein, gene for 28 kDa protein and cp gene, genomic RNA.
CONTIG1243	AGZ63346.1	64.71	17	6	0	3	53	1095	1111	0.46	27.3	KF495564	6379	tobamovirus	Yellow tailflower mild mottle virus isolate Cervantes, complete genome.
CONTIG1243	AGZ63345.1	64.71	17	6	0	3	53	1095	1111	0.52	26.9	KF495564	6379	tobamovirus	Yellow tailflower mild mottle virus isolate Cervantes, complete genome.
CONTIG1243	ANF29780.1	85.71	14	2	0	12	53	1096	1109	0.93	26.2	KU659022	6350	tobamovirus	Tropical soda apple mosaic virus isolate Okeechobee, complete genome.
CONTIG1243	ANF29781.1	85.71	14	2	0	12	53	1096	1109	0.97	26.2	KU659022	6350	tobamovirus	Tropical soda apple mosaic virus isolate Okeechobee, complete genome.
CONTIG1243	ARI47179.1	64.71	17	6	0	3	53	1085	1101	1.5	25.8	KX434725	6386	tobamovirus	Hoya chlorotic spot virus isolate 12-415, complete genome.
CONTIG1243	ARI47178.1	64.71	17	6	0	3	53	1085	1101	1.5	25.8	KX434725	6386	tobamovirus	Hoya chlorotic spot virus isolate 12-415, complete genome.
CONTIG1243	AYQ58958.1	56.25	16	7	0	6	53	1094	1109	1.8	25.4	MK012556	6397	tobamovirus	Brugmansia latent virus isolate 1996-4584, complete genome.
CONTIG1243	AYQ58957.1	56.25	16	7	0	6	53	1094	1109	1.9	25.4	MK012556	6397	tobamovirus	Brugmansia latent virus isolate 1996-4584, complete genome.
CONTIG1243	BAC07267.1	64.71	17	6	0	3	53	1091	1107	1.9	25.4	AB089381	6524	tobamovirus	Paprika mild mottle virus complete genome, strain:Japanese.
CONTIG1243	BAC07266.1	64.71	17	6	0	3	53	1091	1107	2	25.4	AB089381	6524	tobamovirus	Paprika mild mottle virus complete genome, strain:Japanese.
CONTIG1243	AFT83335.1	52.94	17	8	0	3	53	1079	1095	2.2	25	JX422022	6304	tobamovirus	Youcai mosaic virus isolate SX, complete genome.
CONTIG1243	AFT83336.1	52.94	17	8	0	3	53	1079	1095	2.4	25	JX422022	6304	tobamovirus	Youcai mosaic virus isolate SX, complete genome.
CONTIG1243	BAA02700.1	58.82	17	7	0	3	53	1091	1107	4.2	24.3	D13438	6507	tobamovirus	Obuda pepper virus genomic RNA for 130K protein, 180K protein, 30K protein and coat protein, complete cds.
CONTIG1243	BAA02701.1	58.82	17	7	0	3	53	1091	1107	4.2	24.3	D13438	6507	tobamovirus	Obuda pepper virus genomic RNA for 130K protein, 180K protein, 30K protein and coat protein, complete cds.
CONTIG1247	AGG09668.1	100	19	0	0	2	58	88	106	1e-06	41.6	JX101616	502	tobamovirus	Tomato mosaic virus isolate Palmira coat protein gene, complete cds.
CONTIG1247	BAC67681.1	100	19	0	0	2	58	87	105	1e-06	41.6	AB083196	6385	tobamovirus	Tomato mosaic virus genomic RNA, complete genome, strain:L11A-Fukushima.
CONTIG1247	AXF92695.1	100	18	0	0	2	55	87	104	5e-06	40	MH230113	480	tobamovirus	Tomato mosaic virus isolate AWZHR-S91 coat protein (CP) gene, complete cds.
CONTIG1247	AJL35115.1	100	18	0	0	5	58	88	105	6e-06	40	KP202857	6399	tobamovirus	Tomato mottle mosaic virus isolate 10-100, complete genome.
CONTIG1247	CAL69729.1	94.74	19	1	0	2	58	75	93	9e-06	38.9	AM411431	358	tobamovirus	Tomato mosaic virus partial CP gene for capsid protein, genomic RNA, isolate Salto-BR13.
CONTIG1247	ACZ56200.1	89.47	19	2	0	2	58	35	53	2e-05	37.7	GQ427048	207	tobamovirus	Pepper mild mottle virus isolate MRS-PV3p-SP-8186053 coat protein gene, partial cds.
CONTIG1247	ABC87814.1	94.44	18	1	0	5	58	88	105	2e-05	38.5	DQ355023	6375	tobamovirus	Bell pepper mottle virus, complete genome.
CONTIG1247	AAW62287.1	89.47	19	2	0	2	58	57	75	2e-05	37.7	AY796190	240	tobamovirus	Tobacco mosaic virus capsid protein mRNA, partial cds.
CONTIG1247	ACZ56193.1	89.47	19	2	0	2	58	35	53	2e-05	37.4	GQ427039	207	tobamovirus	Pepper mild mottle virus isolate MRS-PV3p-TS-3 coat protein gene, partial cds.
CONTIG1247	ADF47092.1	89.47	19	2	0	2	58	87	105	3e-05	38.1	GU982315	595	tobamovirus	Tobacco mosaic virus from Egypt coat protein gene, complete cds.
CONTIG1247	ABN79259.1	89.47	19	2	0	2	58	87	105	3e-05	38.1	EF392659	6349	tobamovirus	Tobacco mosaic virus strain pet-TW readthrough protein (RdRp), RNA-dependent RNA polymerase (RdRp), movement protein (MP), and coat protein (CP) genes, complete cds.
CONTIG1247	BCI93002.1	89.47	19	2	0	2	58	87	105	3e-05	38.1	LC571586	6395	tobamovirus	Rehmannia mosaic virus Jiou RNA, complete genome.
CONTIG1247	QHW03685.1	89.47	19	2	0	2	58	87	105	3e-05	38.1	MN882023	6397	tobamovirus	Tomato brown rugose fruit virus isolate 38890029_B, complete genome.
CONTIG1247	ABN59377.1	89.47	19	2	0	2	58	87	105	3e-05	37.7	EF375551	6395	tobamovirus	Rehmannia mosaic virus isolate Henan, complete genome.
CONTIG1247	AUX68049.1	89.47	19	2	0	2	58	87	105	3e-05	37.7	KY977426	499	tobamovirus	Tobacco mosaic virus isolate TMV-X1-3 coat protein (CP) gene, complete cds.
CONTIG1247	AVK59487.1	89.47	19	2	0	2	58	87	105	4e-05	37.7	MF348202	6369	tobamovirus	Rehmannia mosaic virus isolate NcaS, complete genome.
CONTIG1247	AAT45114.1	89.47	19	2	0	2	58	87	105	4e-05	37.7	AY633749	816	tobamovirus	Tobacco mosaic virus coat protein gene, complete cds.
CONTIG1247	ADB79605.1	89.47	19	2	0	2	58	87	105	4e-05	37.7	GU324660	923	tobamovirus	Tobacco mosaic virus isolate Henan movement protein (MP) gene, partial cds; and coat protein (CP) gene, complete cds.
CONTIG1247	AAD41778.1	89.47	19	2	0	2	58	87	105	4e-05	37.7	AF126505	1048	tobamovirus	Tobacco mosaic virus coat protein mRNA, complete cds.
CONTIG1247	BAL04986.1	89.47	19	2	0	2	58	87	105	4e-05	37.7	AB628188	6395	tobamovirus	Rehmannia mosaic virus genomic RNA, complete genome, isolate: Japanese.
CONTIG1247	AAD20287.1	89.47	19	2	0	2	58	87	105	4e-05	37.7	AF103776	588	tobamovirus	Pepper mild mottle virus strain P0 coat protein mRNA, complete cds.
CONTIG1247	ADX62308.1	89.47	19	2	0	2	58	87	105	4e-05	37.7	HQ593618	648	tobamovirus	Tobacco mosaic virus isolate TMV-Larestan coat protein (CP) mRNA, complete cds.
CONTIG1247	AII19979.1	89.47	19	2	0	2	58	87	105	4e-05	37.7	KJ769107	697	tobamovirus	Tobacco mosaic virus isolate XJT-1 coat protein mRNA, complete cds.
CONTIG1247	CAA24685.1	89.47	19	2	0	2	58	87	105	4e-05	37.7	V01406	1004	tobamovirus	TMV 3' end.
CONTIG1247	QIP75690.1	89.47	19	2	0	2	58	87	105	4e-05	37.7	MN186255	6426	tobamovirus	Tobacco mosaic virus isolate Henan9-2-2017 CP, MP, 183K protein, and 130K protein genes, complete cds.
CONTIG1247	AAK33120.1	89.47	19	2	0	2	58	87	105	4e-05	37.7	AY029262	480	tobamovirus	Tobacco mosaic virus coat protein mRNA, complete cds.
CONTIG1247	AIY68804.1	89.47	19	2	0	2	58	87	105	4e-05	37.7	KM407602	480	tobamovirus	Tobacco mosaic virus isolate Malatya coat protein gene, complete cds.
CONTIG1247	AAM64216.1	89.47	19	2	0	2	58	87	105	4e-05	37.7	AF516911	507	tobamovirus	Tobacco mosaic virus coat protein mRNA, complete cds.
CONTIG1247	AGE12467.1	89.47	19	2	0	2	58	87	105	4e-05	37.7	KC149528	547	tobamovirus	Pepper mild mottle virus isolate XJ-02 coat protein (CP) gene, complete cds.
CONTIG1247	AIC77171.1	89.47	19	2	0	2	58	87	105	4e-05	37.7	KJ631123	6356	tobamovirus	Pepper mild mottle virus isolate HP1, complete genome.
CONTIG1247	APG77542.1	89.47	19	2	0	2	58	87	105	4e-05	37.7	KX883742	6362	tobamovirus	Pepper mild mottle virus replicase gene, partial cds; and movement protein and coat protein genes, complete cds.
CONTIG1247	CCH64023.1	89.47	19	2	0	2	58	87	105	4e-05	37.7	HE818417	6395	tobamovirus	Tobacco mosaic virus isolate Chuxiong-1, complete genome.
CONTIG1247	AAN46356.1	89.47	19	2	0	2	58	87	105	4e-05	37.7	AY140898	533	tobamovirus	Tobacco mosaic virus coat protein gene, complete cds.
CONTIG1247	CAC59958.1	89.47	19	2	0	2	58	87	105	4e-05	37.7	AJ308228	6357	tobamovirus	Pepper Mild Mottle Virus proviral gene for 183 kDa protein, gene for 126 kDa protein, gene for 28 kDa protein and cp gene, genomic RNA.
CONTIG1247	BBF94925.1	84.21	19	3	0	2	58	87	105	5e-05	37	LC413506	831	tobamovirus	Tobacco mosaic virus Bogor CP gene for capsid protein, complete cds.
CONTIG1247	BBE24793.1	84.21	19	3	0	2	58	87	105	6e-05	37.4	LC385824	799	tobamovirus	Tobacco mosaic virus Nganjuk gene for coat protein, complete cds.
CONTIG1247	CCC33062.1	84.21	19	3	0	2	58	87	105	0.0001	36.6	FR878069	6392	tobamovirus	Tobacco mosaic virus strain Ohio V, complete genome, genomic RNA.
CONTIG1247	BAA09879.1	84.21	19	3	0	2	58	87	105	0.0001	36.6	D63809	6395	tobamovirus	Tobacco mosaic virus genomic RNA for 130K protein, 180K protein, 30K protein and coat protein, complete sequence.
CONTIG1247	ANF29783.1	84.21	19	3	0	2	58	87	105	0.0001	36.2	KU659022	6350	tobamovirus	Tropical soda apple mosaic virus isolate Okeechobee, complete genome.
CONTIG1247	ABD62826.1	84.21	19	3	0	2	58	87	105	0.0001	36.2	DQ401152	480	tobamovirus	Tobacco mosaic virus isolate Mx capsid protein (CP) gene, complete cds.
CONTIG1247	CCJ27724.1	88.89	18	2	0	5	58	88	105	0.0002	35.8	HE963028	474	tobamovirus	Pepper mild mottle virus CP gene for capsid protein, isolate TRf2.
CONTIG1247	CAD22089.1	88.89	18	2	0	5	58	90	107	0.0002	35.8	AJ429092	907	tobamovirus	Odontoglossum ringspot virus cp gene for capsid protein, genomic RNA, isolate Le 98-745.
CONTIG1247	AAD37346.1	88.89	18	2	0	5	58	90	107	0.0002	35.8	AF141927	538	tobamovirus	Odontoglossum ringspot virus coat protein mRNA, complete cds.
CONTIG1247	BAM15842.1	88.89	18	2	0	5	58	90	107	0.0002	35.8	AB693989	477	tobamovirus	Odontoglossum ringspot virus CP gene for coat protein, complete cds, isolate: Kebun Raya Bogor.
CONTIG1247	AYQ58960.1	78.95	19	4	0	2	58	87	105	0.0003	35.4	MK012556	6397	tobamovirus	Brugmansia latent virus isolate 1996-4584, complete genome.
CONTIG1247	ABW33475.1	84.21	19	3	0	2	58	87	105	0.0003	35.4	EU152113	480	tobamovirus	Tobacco mosaic virus coat protein gene, complete cds.
CONTIG1247	CAA50227.1	78.95	19	4	0	2	58	87	105	0.0006	34.7	X70882	765	tobamovirus	Tobacco mosaic virus PM2 mRNA for capsid protein.
CONTIG1247	CAA57645.1	83.33	18	3	0	5	58	90	107	0.001	33.9	X82130	6618	tobamovirus	Odontoglossum ringspot virus RNA for replicase, movement protein and coat protein genes.
CONTIG1247	AAA47939.1	73.68	19	5	0	2	58	87	105	0.002	33.5	M34236	1413	tobamovirus	Tobacco mild green mosaic virus movement and coat protein genes, complete cds.
CONTIG1247	QDO67154.1	73.68	19	5	0	2	58	87	105	0.002	33.5	MK648158	6414	tobamovirus	Tobacco mild green mosaic virus isolate TMGMV-CaJO, complete genome.
CONTIG1247	AYE91502.1	73.68	19	5	0	2	58	87	105	0.002	33.5	MH730970	6502	tobamovirus	Tobacco mild green mosaic virus isolate Ng92/73, complete genome.
CONTIG1247	BAB83989.1	73.68	19	5	0	2	58	87	105	0.002	33.5	AB078435	6356	tobamovirus	Tobacco mild green mosaic virus complete genome, strain:Japanese.
CONTIG1247	AYE91478.1	73.68	19	5	0	2	58	87	105	0.002	33.5	MH730950	690	tobamovirus	Tobacco mild green mosaic virus isolate P01/16 coat protein gene, complete cds.
CONTIG1247	CAD22088.1	88.24	17	2	0	8	58	91	107	0.002	33.1	AJ429091	982	tobamovirus	Odontoglossum ringspot virus cp gene for capsid protein, genomic RNA, isolate DSMZ PV-130.
CONTIG1247	AAD20293.1	73.68	19	5	0	2	58	87	105	0.002	33.1	AF103782	758	tobamovirus	Tobacco mild green mosaic virus strain TOB coat protein mRNA, complete cds.
CONTIG1247	AAN17781.1	73.68	19	5	0	2	58	87	105	0.004	32.3	AY137775	1415	tobamovirus	Tobacco latent virus, complete sequence.
CONTIG1247	CAL39166.1	77.78	18	4	0	2	55	87	104	0.005	32	AM398436	6381	tobamovirus	Brugmansia sp. tobamovirus complete virion genome.
CONTIG1247	AGZ63348.1	68.42	19	6	0	2	58	87	105	0.018	30.4	KF495564	6379	tobamovirus	Yellow tailflower mild mottle virus isolate Cervantes, complete genome.
CONTIG1247	BAA02703.1	68.42	19	6	0	2	58	89	107	0.018	30.4	D13438	6507	tobamovirus	Obuda pepper virus genomic RNA for 130K protein, 180K protein, 30K protein and coat protein, complete cds.
CONTIG1247	BAF37647.1	63.16	19	7	0	2	58	87	105	0.022	30.4	AB261167	6485	tobamovirus	Cucumber mottle virus genomic RNA, complete genome.
CONTIG1247	AXG50307.1	63.16	19	7	0	2	58	87	105	0.024	30.4	MF960828	6497	tobamovirus	Bottle gourd mottle virus isolate WT2, complete genome.
CONTIG1247	BAC07269.1	68.42	19	6	0	2	58	89	107	0.028	30	AB089381	6524	tobamovirus	Paprika mild mottle virus complete genome, strain:Japanese.
CONTIG1247	AVW80126.1	63.16	19	7	0	2	58	87	105	0.047	29.3	MF066176	6517	tobamovirus	Zucchini green mottle mosaic virus isolate GXBG1, complete genome.
CONTIG1247	QFP92201.1	63.16	19	7	0	2	58	87	105	0.047	29.3	MK672915	490	tobamovirus	Zucchini green mottle mosaic virus coat protein gene, complete cds.
CONTIG1247	QFP98435.1	63.16	19	7	0	2	58	87	105	0.069	28.9	MK680530	486	tobamovirus	Kyuri green mottle mosaic virus isolate GL coat protein (CP) gene, complete cds.
CONTIG1247	BBC15193.1	68.42	19	6	0	2	58	87	105	0.077	28.9	LC127213	6441	tobamovirus	Hibiscus latent Singapore virus genomic RNA, complete genome, isolate: J.
CONTIG1247	AAN51974.2	68.42	19	6	0	2	58	87	105	0.079	28.9	AF395898	6485	tobamovirus	Hibiscus latent Singapore virus, complete genome.
CONTIG1247	BAD93198.1	63.16	19	7	0	2	58	87	105	0.096	28.5	AB162006	6512	tobamovirus	Kyuri green mottle mosaic virus genomic RNA, complete genome, isolate:YM.
CONTIG1247	AEF01561.1	61.11	18	7	0	2	55	86	103	0.12	28.1	HQ389540	6791	tobamovirus	Passion fruit mosaic virus, complete genome.
CONTIG1247	BAA87614.2	63.16	19	7	0	2	58	87	105	0.13	28.1	AB015144	1279	tobamovirus	Kyuri green mottle mosaic virus genes for movement protein and coat protein, complete cds, strain C.
CONTIG1247	CAC44969.1	63.16	19	7	0	2	58	87	105	0.13	28.1	AJ295948	6514	tobamovirus	Kyuri green mottle mosaic virus replicase (131 and 189 KDa), cp, and mp genes.
CONTIG1247	AEI29176.1	61.11	18	7	0	2	55	100	117	0.14	28.1	JF807914	6674	tobamovirus	Passion fruit mosaic virus-TGP isolate 05TGP00580 putative RNA replicase gene, partial cds; and putative cysteine-rich protein, putative movement protein, and putative coat protein genes, complete cds.
CONTIG1247	AEW50167.1	70.59	17	5	0	8	58	89	105	0.14	28.1	JN566124	6514	tobamovirus	Clitoria yellow mottle virus isolate Larrimah, complete genome.
CONTIG1247	ASC60204.1	57.89	19	8	0	2	58	87	105	0.16	28.1	KX683424	5686	tobamovirus	Piper chlorosis virus isolate DSMZ PV-1126 replicase gene, partial cds; and RNA polymerase, movement protein, and coat protein genes, complete cds.
CONTIG1247	QIJ70157.1	61.11	18	7	0	2	55	87	104	0.17	27.7	MT129780	6285	tobamovirus	Ribgrass mosaic virus strain GUNCC_DN54313-32, complete genome.
CONTIG1247	AGW21599.1	61.11	18	7	0	2	55	87	104	0.17	27.7	KF137561	6303	tobamovirus	Youcai mosaic virus isolate W41, complete genome.
CONTIG1247	AEU04721.1	61.11	18	7	0	2	55	87	104	0.17	27.7	JN205073	6311	tobamovirus	Turnip vein-clearing virus strain NZ-438, complete genome.
CONTIG1247	AEV92951.1	61.11	18	7	0	2	55	87	104	0.17	27.7	JN634066	6304	tobamovirus	Youcai mosaic virus isolate Br, complete genome.
CONTIG1247	CAA82561.1	61.11	18	7	0	2	55	87	104	0.17	27.7	Z29370	6312	tobamovirus	Turnip vein-clearing virus genes for RNA-dependent RNA polymerase, 122K protein, transport protein and coat protein, genomic RNA.
CONTIG1247	AAP79447.1	61.11	18	7	0	2	55	87	104	0.17	27.7	AY318866	6304	tobamovirus	Youcai mosaic virus, complete genome.
CONTIG1247	QJX15765.1	61.11	18	7	0	2	55	87	104	0.17	27.7	MN399747	6305	tobamovirus	Turnip vein-clearing virus isolate Salzlandkreis-2_18 RNA replicase read-through component, RNA replicase component, movement protein, and coat protein genes, complete cds.
CONTIG1247	QED45331.1	61.11	18	7	0	2	55	87	104	0.17	27.7	MH370485	6312	tobamovirus	Turnip vein-clearing virus isolate ApH, complete genome.
CONTIG1247	ARI47181.1	64.71	17	6	0	2	52	87	103	0.17	27.7	KX434725	6386	tobamovirus	Hoya chlorotic spot virus isolate 12-415, complete genome.
CONTIG1247	AEV40684.1	63.16	19	7	0	2	58	87	105	0.17	27.7	JN226146	6571	tobamovirus	Cucumber fruit mottle mosaic virus isolate Cm, complete genome.
CONTIG1247	CAJ13863.1	61.11	18	7	0	2	55	87	104	0.17	27.7	AM040958	474	tobamovirus	Ribgrass mosaic virus CP gene for coat protein, genomic RNA, strain DSMZ PV-0147, isolate R3.
CONTIG1247	BAB82443.1	61.11	18	7	0	2	55	87	104	0.17	27.7	AB017503	6298	tobamovirus	Wasabi mottle virus genomic RNA, complete genome, isolate: Shizuoka.
CONTIG1247	AAK58029.1	72.22	18	5	0	5	58	64	81	0.17	27.7	AF378152	749	tobamovirus	Tomato mosaic virus coat protein gene, complete cds.
CONTIG1247	AAC02785.1	61.11	18	7	0	2	55	87	104	0.18	27.7	U03387	6311	tobamovirus	Turnip vein-clearing virus strain OSU, complete genome.
CONTIG1247	BAA87618.2	63.16	19	7	0	2	58	87	105	0.18	27.7	AB015145	6515	tobamovirus	Kyuri green mottle mosaic virus genomic RNA, complete sequence of strain Yodo.
CONTIG1247	AEB40344.1	61.11	18	7	0	2	55	87	104	0.18	27.7	HQ389333	474	tobamovirus	Turnip vein-clearing virus strain NZ-591 coat protein gene, complete cds.
CONTIG1247	BAF37655.1	61.11	18	7	0	2	55	87	104	0.18	27.7	AB261175	6304	tobamovirus	Youcai mosaic virus genomic RNA, complete genome, isolate: 722.
CONTIG1247	CAJ13878.1	61.11	18	7	0	2	55	111	128	0.18	27.7	AM040973	546	tobamovirus	Ribgrass mosaic virus CP gene for coat protein, genomic RNA, isolate R22.
CONTIG1247	ACB73174.1	61.11	18	7	0	2	55	87	104	0.18	27.7	EU571218	6301	tobamovirus	Youcai mosaic virus isolate Wh, complete genome.
CONTIG1247	CAJ13871.1	61.11	18	7	0	2	55	87	104	0.19	27.7	AM040966	474	tobamovirus	Ribgrass mosaic virus CP gene for coat protein, genomic RNA, strain Le-96/216, isolate R12.
CONTIG1247	QIJ70150.1	61.11	18	7	0	2	55	87	104	0.2	27.7	MT129775	6265	tobamovirus	Ribgrass mosaic virus strain GudgCC_DN40115-8, complete genome.
CONTIG1247	CAJ13862.1	61.11	18	7	0	2	55	87	104	0.2	27.7	AM040957	474	tobamovirus	Ribgrass mosaic virus CP gene for coat protein, genomic RNA, strain DSMZ PV-0145, isolate R2.
CONTIG1247	CAJ13999.1	52.63	19	9	0	2	58	64	82	0.27	26.9	AM040955	6279	tobamovirus	Streptocarpus flower break virus, complete genome.
CONTIG1247	ABD94121.1	61.11	18	7	0	2	55	86	103	0.29	27.3	DQ356949	6794	tobamovirus	Maracuja mosaic virus, complete genome.
CONTIG1247	AFT83338.1	61.11	18	7	0	2	55	87	104	0.3	26.9	JX422022	6304	tobamovirus	Youcai mosaic virus isolate SX, complete genome.
CONTIG1247	AGH15799.1	64.71	17	6	0	8	58	40	56	0.3	26.6	KC295228	328	tobamovirus	Cucumber green mottle mosaic virus isolate CGMMV-SA-B1 coat protein (CP) gene, partial cds.
CONTIG1247	QJX65221.1	66.67	21	5	1	2	58	41	61	0.31	26.2	MN830313	279	tobamovirus	Frangipani mosaic virus isolate 101290 coat protein gene, partial cds.
CONTIG1247	AWM98769.2	68.42	19	6	0	2	58	88	106	0.35	26.9	MF434821	6453	tobamovirus	Opuntia virus 2 isolate Nopal_hec Mex, complete genome.
CONTIG1247	AVQ10106.1	64.71	17	6	0	8	58	89	105	0.38	26.9	KY910828	6422	tobamovirus	Cucumber green mottle mosaic virus isolate EU1, complete genome.
CONTIG1247	BAF93920.1	64.71	17	6	0	8	58	89	105	0.38	26.9	AB369274	6423	tobamovirus	Cucumber green mottle mosaic virus genomic RNA, complete genome, strain: Watermelon.
CONTIG1247	AYN80429.1	64.71	17	6	0	8	58	89	105	0.38	26.9	MH271423	6422	tobamovirus	Cucumber green mottle mosaic virus isolate CG018, complete genome.
CONTIG1247	AYN80381.1	64.71	17	6	0	8	58	89	105	0.38	26.9	MH271411	6422	tobamovirus	Cucumber green mottle mosaic virus isolate CG005, complete genome.
CONTIG1247	AVQ10110.1	64.71	17	6	0	8	58	89	105	0.38	26.9	KY910829	6422	tobamovirus	Cucumber green mottle mosaic virus isolate EU2, complete genome.
CONTIG1247	AYN80401.1	64.71	17	6	0	8	58	89	105	0.38	26.9	MH271416	6424	tobamovirus	Cucumber green mottle mosaic virus isolate CG010, complete genome.
CONTIG1247	APG77730.1	64.71	17	6	0	8	58	89	105	0.38	26.9	KX883801	6497	tobamovirus	Cucumber green mottle mosaic virus strain spider132626 replicase, movement protein, and coat protein genes, complete cds.
CONTIG1247	AYN80493.1	64.71	17	6	0	8	58	89	105	0.39	26.9	MH271439	6423	tobamovirus	Cucumber green mottle mosaic virus isolate CG034, complete genome.
CONTIG1247	BCG11497.1	70.59	17	5	0	8	58	91	107	0.4	26.9	D84000	6483	tobamovirus	Sunn-hemp mosaic virus SH8TP2 RNA, complete genome.
CONTIG1247	AIA57393.1	66.67	21	5	1	2	58	87	107	0.42	26.9	KJ395757	6688	tobamovirus	Plumeria mosaic virus isolate Plu-Ind-1, complete genome.
CONTIG1247	AGO32740.1	64.71	17	6	0	8	58	89	105	0.43	26.6	KF155231	6424	tobamovirus	Cucumber green mottle mosaic virus isolate Ec, complete genome.
CONTIG1247	AVK94645.1	55.56	18	8	0	2	55	87	104	0.45	26.6	MF542264	6303	tobamovirus	Youcai mosaic virus isolate Rg, complete genome.
CONTIG1247	CAJ13874.1	55.56	18	8	0	2	55	87	104	0.5	26.6	AM040969	474	tobamovirus	Ribgrass mosaic virus CP gene for coat protein, genomic RNA, strain Kons. 1078, isolate R17.
CONTIG1247	AEI69662.1	55.56	18	8	0	2	55	87	104	0.53	26.6	HQ667979	6311	tobamovirus	Ribgrass mosaic virus strain Kons.1105 isolate R14, complete genome.
CONTIG1247	ACV13193.1	55.56	18	8	0	2	55	87	104	0.53	26.6	GQ401365	6311	tobamovirus	Ribgrass mosaic virus strain RMV Actinidia-AC isolate M2/A4, complete genome.
CONTIG1247	AEI69659.1	55.56	18	8	0	2	55	87	104	0.54	26.6	HQ667978	6311	tobamovirus	Ribgrass mosaic virus strain NZ-439 isolate TP9-186-L9, complete genome.
CONTIG1247	ADN93256.1	66.67	21	5	1	2	58	87	107	0.59	26.6	HM026454	6643	tobamovirus	Frangipani mosaic virus isolate FrMV-P, complete genome.
CONTIG1247	ALU84942.1	63.16	19	7	0	2	58	87	105	0.7	26.2	KP828049	6453	tobamovirus	Hibiscus latent Fort Pierce virus isolate HLFPV-BR, complete genome.
CONTIG1247	AZF99049.1	52.63	19	9	0	2	58	133	151	1.2	25.4	MH645158	6281	tobamovirus	Ullucus tobamovirus 1 isolate UTomV1, partial genome.
CONTIG1247	ALP43835.1	52.63	19	9	0	2	58	87	105	2.2	24.6	KU175629	486	tobamovirus	Cucumber green mottle mosaic virus isolate AH-FT186 coat protein (CP) mRNA, partial cds.
CONTIG1247	AAF40300.1	69.23	13	4	0	5	43	664	676	7.1	23.5	AF133291	2206	betapartitivirus	Rhizoctonia solani virus putative capsid protein mRNA, complete cds.
CONTIG1301	AUF72340.1	99.8	504	1	0	423	1934	1	504	0	1038	KY471129	8610	crinivirus	Tomato chlorosis virus isolate ToCR-186 segment RNA1, complete sequence.
CONTIG1301	ASE04575.1	96.23	504	19	0	423	1934	1	504	0	1012	KY618796	8596	crinivirus	Tomato chlorosis virus isolate XS segment RNA1, complete sequence.
CONTIG1301	AGT79974.1	99.79	481	1	0	492	1934	1	481	0	989	KF018280	8596	crinivirus	Tomato chlorosis virus isolate NJ segment RNA1, complete sequence.
CONTIG1301	QJZ28392.1	83.58	475	78	0	510	1934	1	475	0	867	MN814305	8488	crinivirus	Sedum sarmentosum crinivirus strain pt150-lat-3-NY, complete genome.
CONTIG1301	QAV52474.1	67.72	505	163	0	420	1934	1	505	0	743	MH614269	8473	crinivirus	Sweet potato chlorotic stunt virus isolate SPCSV-UNB-01 segment RNA1, complete sequence.
CONTIG1301	ADA61205.1	67.52	505	164	0	420	1934	1	505	0	743	FJ807784	8637	crinivirus	Sweet potato chlorotic stunt virus strain West African segment RNA1, complete sequence.
CONTIG1301	CAD21942.1	66.53	505	169	0	420	1934	1988	2492	0	742	AJ428554	9407	crinivirus	Sweet potato chlorotic stunt virus RNA1.
CONTIG1301	CAD21942.1	54.07	135	62	0	14	418	1853	1987	0	158	AJ428554	9407	crinivirus	Sweet potato chlorotic stunt virus RNA1.
CONTIG1301	AAV40963.1	62.92	507	188	0	414	1934	1929	2435	0	692	AY776334	7800	crinivirus	Blackberry yellow vein-associated virus segment RNA1, complete sequence.
CONTIG1301	AAV40963.1	53.96	139	64	0	2	418	1792	1930	0	158	AY776334	7800	crinivirus	Blackberry yellow vein-associated virus segment RNA1, complete sequence.
CONTIG1301	ALE18216.1	61.58	505	194	0	420	1934	1	505	0	686	KR002686	8467	crinivirus	Tetterwort vein chlorosis virus segment RNA1, complete sequence.
CONTIG1301	ABY66960.1	61.32	517	200	0	384	1934	5	521	0	681	EU191904	8965	crinivirus	Bean yellow disorder virus segment RNA 1, complete sequence.
CONTIG1301	BAC66371.1	62.18	505	191	0	420	1934	1	505	0	669	AB085613	7607	crinivirus	Cucumber yellows virus ORF1a and RdRp genes for methyltransferase and helicase polyprotein, RNA-dependent RNA polymerase, complete and partial cds.
CONTIG1301	BAV38105.1	62.72	507	189	0	414	1934	1935	2441	0	680	LC100131	7756	crinivirus	Beet pseudoyellows virus segment RNA 1, complete sequence, strain: MI.
CONTIG1301	BAV38105.1	50.36	139	69	0	2	418	1798	1936	0	145	LC100131	7756	crinivirus	Beet pseudoyellows virus segment RNA 1, complete sequence, strain: MI.
CONTIG1301	AAQ97372.2	62.52	507	190	0	414	1934	1935	2441	0	678	AY330918	8006	crinivirus	Beet pseudo-yellows virus segment RNA 1, complete sequence.
CONTIG1301	AAQ97372.2	50.36	139	69	0	2	418	1798	1936	0	145	AY330918	8006	crinivirus	Beet pseudo-yellows virus segment RNA 1, complete sequence.
CONTIG1301	QEM20975.1	60	505	202	0	420	1934	1	505	0	667	MN216391	8604	crinivirus	Lettuce chlorosis virus isolate BR segment RNA1, complete sequence.
CONTIG1301	ABQ41107.1	62.94	510	189	0	405	1934	1974	2483	0	688	EF547827	9127	crinivirus	Cucurbit yellow stunting disorder virus isolate Arizona-1 segment RNA1, complete sequence.
CONTIG1301	ABQ41107.1	48.09	131	68	0	2	394	1840	1970	0	134	EF547827	9127	crinivirus	Cucurbit yellow stunting disorder virus isolate Arizona-1 segment RNA1, complete sequence.
CONTIG1301	AST35785.1	60.24	503	200	0	426	1934	3	505	0	666	KX685958	8615	crinivirus	Lettuce chlorosis virus isolate LCV-NJ segment RNA1, complete sequence.
CONTIG1301	AUT30577.1	60.04	503	201	0	426	1934	3	505	0	665	MG489894	8825	crinivirus	Lettuce chlorosis virus isolate Almeria segment RNA 1, complete sequence.
CONTIG1301	QEM23788.1	59.65	508	205	0	411	1934	1988	2495	0	671	MK747246	8601	crinivirus	Lettuce chlorosis virus isolate can1 segment RNA1, complete sequence.
CONTIG1301	QEM23788.1	49.63	135	68	0	14	418	1856	1990	0	139	MK747246	8601	crinivirus	Lettuce chlorosis virus isolate can1 segment RNA1, complete sequence.
CONTIG1301	ASS35981.1	59.76	507	204	0	414	1934	1989	2495	0	671	KY271955	8592	crinivirus	Lettuce chlorosis virus isolate LCV-PTX segment RNA1, complete sequence.
CONTIG1301	ASS35981.1	50.37	135	67	0	14	418	1856	1990	0	139	KY271955	8592	crinivirus	Lettuce chlorosis virus isolate LCV-PTX segment RNA1, complete sequence.
CONTIG1301	AVL25828.1	60.75	507	199	0	414	1934	1869	2375	0	670	KY451034	7461	NA	Arracacha latent virus C isolate Ayacucho1 ORF 1a/1b fusion polyprotein and ORF 1a genes, partial cds; and hypothetical protein gene, complete cds.
CONTIG1301	AVL25828.1	48.2	139	72	0	2	418	1732	1870	0	139	KY451034	7461	NA	Arracacha latent virus C isolate Ayacucho1 ORF 1a/1b fusion polyprotein and ORF 1a genes, partial cds; and hypothetical protein gene, complete cds.
CONTIG1301	QCI62251.1	60.55	507	200	0	414	1934	1969	2475	0	662	MK024942	8005	crinivirus	Potato yellow vein virus isolate C segment RNA1, complete sequence.
CONTIG1301	QCI62251.1	49.64	139	70	0	2	418	1832	1970	0	146	MK024942	8005	crinivirus	Potato yellow vein virus isolate C segment RNA1, complete sequence.
CONTIG1301	QCI62251.1	34.55	55	36	0	158	322	99	153	5	32	MK024942	8005	crinivirus	Potato yellow vein virus isolate C segment RNA1, complete sequence.
CONTIG1301	ASD49931.1	60.75	507	199	0	414	1934	1968	2474	0	662	KX573901	8043	crinivirus	Potato yellow vein virus isolate El penol segment RNA1, complete sequence.
CONTIG1301	ASD49931.1	49.64	139	70	0	2	418	1831	1969	0	146	KX573901	8043	crinivirus	Potato yellow vein virus isolate El penol segment RNA1, complete sequence.
CONTIG1301	AYJ76763.1	60.36	507	201	0	414	1934	1968	2474	0	661	MG696857	7829	crinivirus	Potato yellow vein virus isolate San_Vicente2 segment RNA1, complete sequence.
CONTIG1301	AYJ76763.1	49.64	139	70	0	2	418	1831	1969	0	146	MG696857	7829	crinivirus	Potato yellow vein virus isolate San_Vicente2 segment RNA1, complete sequence.
CONTIG1301	ACT15363.2	58.12	511	214	0	402	1934	1995	2505	0	632	GQ225585	8010	crinivirus	Diodia vein chlorosis virus segment RNA 1, complete sequence.
CONTIG1301	ACT15363.2	52.59	135	64	0	14	418	1866	2000	0	149	GQ225585	8010	crinivirus	Diodia vein chlorosis virus segment RNA 1, complete sequence.
CONTIG1301	QKO00724.1	57.2	507	217	0	414	1934	1969	2475	0	620	MN125068	7722	crinivirus	Potato yellow vein virus isolate PYVV_quitoense_M6 segment RNA 1, complete sequence.
CONTIG1301	QKO00724.1	49.64	139	70	0	2	418	1832	1970	0	145	MN125068	7722	crinivirus	Potato yellow vein virus isolate PYVV_quitoense_M6 segment RNA 1, complete sequence.
CONTIG1301	BAI77525.1	60.83	508	199	0	411	1934	1985	2492	0	672	AB523788	8607	crinivirus	Cucurbit chlorotic yellows virus RNA 1 segment, complete sequence.
CONTIG1301	BAI77525.1	50.69	144	69	1	14	439	1853	1996	2e-35	147	AB523788	8607	crinivirus	Cucurbit chlorotic yellows virus RNA 1 segment, complete sequence.
CONTIG1301	AAS79673.2	58.61	505	209	0	420	1934	1947	2451	0	614	AY488137	8066	crinivirus	Strawberry pallidosis-associated virus segment RNA 1, complete sequence.
CONTIG1301	AAS79673.2	51.11	135	66	0	14	418	1812	1946	0	139	AY488137	8066	crinivirus	Strawberry pallidosis-associated virus segment RNA 1, complete sequence.
CONTIG1301	AFK94456.1	69.52	397	121	0	666	1856	3	399	0	593	JQ756217	1200	crinivirus	Blackberry yellow vein-associated virus isolate 4 polymerase gene, partial cds.
CONTIG1301	AFK94458.1	69.02	397	123	0	666	1856	3	399	0	591	JQ756219	1200	crinivirus	Blackberry yellow vein-associated virus isolate 6 polymerase gene, partial cds.
CONTIG1301	AFK94436.1	69.02	397	123	0	666	1856	3	399	0	590	JQ756197	1200	crinivirus	Blackberry yellow vein-associated virus isolate 3 polymerase gene, partial cds.
CONTIG1301	AFK94461.1	68.77	397	124	0	666	1856	3	399	0	589	JQ756222	1200	crinivirus	Blackberry yellow vein-associated virus isolate 2 polymerase gene, partial cds.
CONTIG1301	AFK94435.1	69.02	397	123	0	666	1856	3	399	0	588	JQ756196	1200	crinivirus	Blackberry yellow vein-associated virus isolate 2 polymerase gene, partial cds.
CONTIG1301	AFK94459.1	68.51	397	125	0	666	1856	3	399	0	586	JQ756220	1200	crinivirus	Blackberry yellow vein-associated virus isolate 7 polymerase gene, partial cds.
CONTIG1301	AFK94464.1	68.26	397	126	0	666	1856	3	399	0	583	JQ756225	1200	crinivirus	Blackberry yellow vein-associated virus isolate 5 polymerase gene, partial cds.
CONTIG1301	AAA61798.1	58.3	470	195	1	510	1916	1	470	0	585	U15440	8118	crinivirus	Lettuce infectious yellows virus RNA 1 methyltransferase and RNA-dependent RNA polymerase genes, complete cds.
CONTIG1301	BBF90594.1	55.84	505	223	0	420	1934	1890	2394	0	589	LC415906	8273	crinivirus	Tomato infectious chlorosis virus genomic RNA, segment RNA 1, complete sequence.
CONTIG1301	BBF90594.1	41.01	139	82	0	2	418	1751	1889	0	112	LC415906	8273	crinivirus	Tomato infectious chlorosis virus genomic RNA, segment RNA 1, complete sequence.
CONTIG1301	CEO12405.1	49.11	507	258	0	408	1928	7	513	1e-170	512	LN794218	16880	velarivirus	Little cherry virus 1, complete genome.
CONTIG1301	QEY10235.1	50.1	487	243	0	468	1928	11	497	2e-169	509	MN131068	16963	velarivirus	Little cherry virus 1 isolate FT14, partial genome.
CONTIG1301	AXN70106.1	48.72	507	260	0	408	1928	7	513	2e-169	509	MH364116	16616	velarivirus	Little cherry virus 1 isolate C118-Iso15, partial genome.
CONTIG1301	CAA71293.1	48.72	507	260	0	408	1928	7	513	9e-169	507	Y10237	16934	velarivirus	Little cherry virus 1 ORF's 1-8, genomic RNA.
CONTIG1301	QGA73175.1	47.72	505	264	0	420	1934	1	505	2e-168	506	MN548734	17003	velarivirus	Malus domestica virus A isolate J1, complete genome.
CONTIG1301	BCA25849.1	49.01	504	257	0	417	1928	2301	2804	2e-168	517	LC523020	16927	velarivirus	Little cherry virus 1 TAS16 RNA, complete genome.
CONTIG1301	BCA25849.1	40	120	67	1	32	391	2178	2292	2e-168	96.7	LC523020	16927	velarivirus	Little cherry virus 1 TAS16 RNA, complete genome.
CONTIG1301	BCA25841.1	49.01	504	257	0	417	1928	2301	2804	2e-168	517	LC523019	16927	velarivirus	Little cherry virus 1 QLD13 RNA, complete genome.
CONTIG1301	BCA25841.1	40	120	67	1	32	391	2178	2292	2e-168	96.7	LC523019	16927	velarivirus	Little cherry virus 1 QLD13 RNA, complete genome.
CONTIG1301	AGB06245.1	49.01	504	257	0	417	1928	2301	2804	2e-168	517	JX669615	16929	velarivirus	Little cherry virus 1 isolate V2356, partial genome.
CONTIG1301	AGB06245.1	40	120	67	1	32	391	2178	2292	2e-168	96.7	JX669615	16929	velarivirus	Little cherry virus 1 isolate V2356, partial genome.
CONTIG1301	QEY10244.1	49.69	487	245	0	468	1928	11	497	3e-168	506	MN131069	16941	velarivirus	Little cherry virus 1 isolate FT13, partial genome.
CONTIG1301	QJD22001.1	47.33	505	266	0	420	1934	1	505	1e-167	504	MN901923	17004	velarivirus	Malus domestica virus A isolate SK, complete genome.
CONTIG1301	AXS76415.1	48.41	504	260	0	417	1928	2301	2804	1e-167	514	MH300061	16963	velarivirus	Little cherry virus 1 isolate P8-42, complete genome.
CONTIG1301	AXS76415.1	40	120	67	1	32	391	2178	2292	1e-167	97.1	MH300061	16963	velarivirus	Little cherry virus 1 isolate P8-42, complete genome.
CONTIG1301	BCA25858.1	49.68	467	235	0	528	1928	7	473	2e-165	497	LC523021	16975	velarivirus	Little cherry virus 1 LV16_LChV1 RNA, complete genome.
CONTIG1301	AFJ05056.2	46.78	513	273	0	396	1934	21	533	6e-165	498	JQ599283	16274	velarivirus	Cordyline virus 3 polyprotein gene, partial cds; and RNA-dependent RNA polymerase, 6.8 kDa transmembrane protein, heat shock protein 70-like protein, 9.5 kDa protein, 60.2 kDa protein, coat protein, minor coat protein, 25.4 kDa protein, and 28.4 kDa protein genes, complete cds.
CONTIG1301	QLI57489.1	48.21	504	261	0	417	1928	2301	2804	1e-164	506	MN242219	16800	velarivirus	Little cherry virus 1 isolate Apr184R, complete genome.
CONTIG1301	QLI57489.1	39.17	120	68	1	32	391	2178	2292	1e-164	95.9	MN242219	16800	velarivirus	Little cherry virus 1 isolate Apr184R, complete genome.
CONTIG1301	ATB18119.1	49.47	473	239	0	510	1928	1	473	3e-164	494	MF069042	12145	velarivirus	Little cherry virus 1 isolate Rannaja 46 RNA helicase gene, partial cds; and RNA-dependent RNA polymerase, HSP70-like protein, hypothetical protein, CP protein, CPd protein, and hypothetical protein genes, complete cds.
CONTIG1301	BCA25874.1	47.82	504	263	0	417	1928	2301	2804	5e-164	503	LC523023	16928	velarivirus	Little cherry virus 1 LV27S2 RNA, complete genome.
CONTIG1301	BCA25874.1	39.17	120	68	1	32	391	2178	2292	5e-164	95.5	LC523023	16928	velarivirus	Little cherry virus 1 LV27S2 RNA, complete genome.
CONTIG1301	QIZ03044.1	48.32	505	259	2	417	1928	2301	2804	1e-163	503	MK775591	16928	velarivirus	Little cherry virus 1 isolate BJ, complete genome.
CONTIG1301	QIZ03044.1	39.17	120	68	1	32	391	2178	2292	1e-163	94.4	MK775591	16928	velarivirus	Little cherry virus 1 isolate BJ, complete genome.
CONTIG1301	ALD09621.1	49.89	467	234	0	528	1928	7	473	5e-163	491	KR080325	16931	velarivirus	Little cherry virus 1 isolate YD, complete genome.
CONTIG1301	QEY10226.1	49.26	473	240	0	510	1928	1	473	8e-162	488	MN131067	16987	velarivirus	Little cherry virus 1 isolate FT12, partial genome.
CONTIG1301	QDR49940.1	49.26	473	240	0	510	1928	1	473	3e-161	486	MK895511	16933	velarivirus	Little cherry virus 1 isolate GBVC_LChV1_068, complete genome.
CONTIG1301	QDR49932.1	48.63	473	243	0	510	1928	1	473	3e-160	484	MK895510	16934	velarivirus	UNVERIFIED: Little cherry virus 1 isolate GBVC_LChV1_062 JD2, complete genome.
CONTIG1301	ACG69815.1	47.44	508	266	1	408	1928	2298	2805	4e-160	489	EU715989	16936	velarivirus	Little cherry virus 1 isolate ITMAR, complete genome.
CONTIG1301	ACG69815.1	39.69	131	70	3	2	391	2170	2292	4e-160	96.7	EU715989	16936	velarivirus	Little cherry virus 1 isolate ITMAR, complete genome.
CONTIG1301	ADU03655.1	45.33	503	275	0	405	1913	10	512	8e-157	476	HM588723	16883	velarivirus	Cordyline virus 1 isolate Kahaluu-1, complete genome.
CONTIG1301	BCA25866.1	47.59	540	272	2	309	1928	2276	2804	7e-156	513	LC523022	16937	velarivirus	Little cherry virus 1 LV27S1 RNA, complete genome.
CONTIG1301	BCA25866.1	39.69	131	70	3	2	391	2170	2292	7e-20	97.1	LC523022	16937	velarivirus	Little cherry virus 1 LV27S1 RNA, complete genome.
CONTIG1301	QLI57481.1	47.22	540	274	2	309	1928	2276	2804	9e-156	513	MN242218	16927	velarivirus	Little cherry virus 1 isolate Apr172, complete genome.
CONTIG1301	QLI57481.1	39.69	131	70	3	2	391	2170	2292	8e-20	97.1	MN242218	16927	velarivirus	Little cherry virus 1 isolate Apr172, complete genome.
CONTIG1301	QGW58153.1	54.35	368	168	0	414	1517	1941	2308	2e-155	426	MK116554	7542	crinivirus	Potato yellow vein virus isolate May8G segment RNA1, complete sequence.
CONTIG1301	QGW58153.1	48.92	139	71	0	2	418	1804	1942	2e-155	144	MK116554	7542	crinivirus	Potato yellow vein virus isolate May8G segment RNA1, complete sequence.
CONTIG1301	QGW58153.1	65.96	47	16	0	1770	1910	2393	2439	1e-13	76.3	MK116554	7542	crinivirus	Potato yellow vein virus isolate May8G segment RNA1, complete sequence.
CONTIG1301	QLI57457.1	46.85	540	276	2	309	1928	2276	2804	5e-155	510	MN242215	16927	velarivirus	Little cherry virus 1 isolate Apr153, complete genome.
CONTIG1301	QLI57457.1	38.93	131	71	3	2	391	2170	2292	2e-19	95.5	MN242215	16927	velarivirus	Little cherry virus 1 isolate Apr153, complete genome.
CONTIG1301	AFJ05046.1	44.25	513	286	0	396	1934	9	521	2e-154	470	JQ599282	15107	velarivirus	Cordyline virus 2 polyprotein gene, partial cds; and RNA-dependent RNA polymerase, 4.2 kDa transmembrane protein, heat shock protein 70-like protein, 9.3 kDa protein, 60.6 kDa protein, coat protein, minor coat protein, 25.9 kDa protein, and 28.8 kDa protein genes, complete cds.
CONTIG1301	CCD33051.1	44.53	503	279	0	426	1934	3	505	7e-152	463	HE588185	16404	velarivirus	Grapevine leafroll-associated virus 7 complete genome, isolate AA42, genomic RNA.
CONTIG1301	AKI28605.1	45.19	489	268	0	468	1934	17	505	3e-151	461	KR349464	16080	velarivirus	Areca palm velarivirus 1 isolate APV1_HN, complete genome.
CONTIG1301	QGR25675.2	44.38	489	272	0	468	1934	17	505	6e-149	456	MK956940	17546	velarivirus	Areca palm velarivirus 1 isolate WNY, complete genome.
CONTIG1301	BAM29350.1	45.89	475	257	0	510	1934	1	475	1e-146	448	AB720876	7726	velarivirus	Grapevine leafroll-associated virus 7 CP, p61, CPd, HSP70, RdRp, p12 genes for coat protein, p61 protein, CPd protein, heat shock protein 70, RNA dependent RNA polymerase, p12 protein, complete and partial cds, strain: Ru.
CONTIG1301	AEQ59444.1	45.26	475	260	0	510	1934	1	475	3e-146	447	JN383343	16496	velarivirus	Grapevine leafroll-associated virus 7, partial genome.
CONTIG1301	ARP51794.1	45.26	475	260	0	510	1934	1	475	7e-145	444	KY940820	16336	velarivirus	Grapevine leafroll-associated virus 7 isolate q4, complete genome.
CONTIG1301	AFJ05062.2	45.59	476	248	3	510	1934	1	466	2e-137	424	JQ599284	14619	velarivirus	Cordyline virus 4 polyprotein gene, partial cds; and RNA-dependent RNA polymerase, heat shock protein 70-like protein, putative 4.4 kDa transmembrane protein, 9.7 kDa protein, 61.2 kDa protein, coat protein, minor coat protein, 25.8 kDa protein, and 28.7 kDa protein genes, complete cds.
CONTIG1301	AGT79975.1	97.93	193	4	0	1944	2522	1	193	8e-124	378	KF018280	8596	crinivirus	Tomato chlorosis virus isolate NJ segment RNA1, complete sequence.
CONTIG1301	AUF72341.1	94.82	193	10	0	1944	2522	1	193	3e-121	371	KY471129	8610	crinivirus	Tomato chlorosis virus isolate ToCR-186 segment RNA1, complete sequence.
CONTIG1301	AAX47075.1	68.78	189	59	0	1041	1607	1	189	1e-83	271	AY948199	566	crinivirus	Strawberry pallidosis associated virus isolate NCGR 'Chlorotic fleck' polymerase 1b gene, partial cds.
CONTIG1301	AUF72339.1	98.56	139	2	0	2	418	1807	1945	6e-81	291	KY471129	8610	crinivirus	Tomato chlorosis virus isolate ToCR-186 segment RNA1, complete sequence.
CONTIG1301	AGT79973.1	98.56	139	2	0	2	418	1807	1945	2e-80	289	KF018280	8596	crinivirus	Tomato chlorosis virus isolate NJ segment RNA1, complete sequence.
CONTIG1301	ASE04572.1	98.56	139	2	0	2	418	1807	1945	2e-80	289	KY618796	8596	crinivirus	Tomato chlorosis virus isolate XS segment RNA1, complete sequence.
CONTIG1301	AXN56975.1	32.75	510	316	12	423	1910	2749	3245	3e-76	243	MH460558	17161	closterovirus	Blackcurrant leafroll-associated virus 1 isolate GR, complete genome.
CONTIG1301	AXN56975.1	32.38	105	70	1	68	382	2635	2738	3e-76	63.2	MH460558	17161	closterovirus	Blackcurrant leafroll-associated virus 1 isolate GR, complete genome.
CONTIG1301	AYA58347.1	33.8	497	296	12	468	1910	2777	3256	5e-75	243	MH541840	17141	closterovirus	Blackcurrant leafroll-associated virus 1, complete genome.
CONTIG1301	AYA58347.1	30.48	105	72	1	68	382	2646	2749	5e-75	59.3	MH541840	17141	closterovirus	Blackcurrant leafroll-associated virus 1, complete genome.
CONTIG1301	AGU69228.1	31.1	492	311	11	477	1910	2990	3467	4e-73	227	KF007211	17872	NA	Blueberry virus A isolate Brandner 2, complete genome.
CONTIG1301	AGU69228.1	32.26	124	79	2	26	394	2839	2958	4e-73	69.3	KF007211	17872	NA	Blueberry virus A isolate Brandner 2, complete genome.
CONTIG1301	AAS57939.1	33.02	530	321	12	396	1946	1	509	2e-72	251	KJ572575	13387	NA	Mint vein banding-associated virus isolate NCGR MEN 454, partial genome.
CONTIG1301	ASE04573.1	65.92	179	61	0	1944	2480	1	179	4e-72	239	KY618796	8596	crinivirus	Tomato chlorosis virus isolate XS segment RNA1, complete sequence.
CONTIG1301	AGU69238.1	31.31	495	306	12	477	1910	3035	3512	4e-72	227	KF007212	17874	NA	Blueberry virus A isolate Elliot, complete genome.
CONTIG1301	AGU69238.1	32.26	124	79	2	26	394	2884	3003	4e-72	65.5	KF007212	17874	NA	Blueberry virus A isolate Elliot, complete genome.
CONTIG1301	QJZ28391.1	87.05	139	18	0	2	418	1847	1985	1e-70	259	MN814305	8488	crinivirus	Sedum sarmentosum crinivirus strain pt150-lat-3-NY, complete genome.
CONTIG1301	AXY55034.1	29.78	507	344	8	417	1913	2383	2885	1e-69	211	MH033657	15322	closterovirus	Rehmannia virus 1 isolate Rg, complete genome.
CONTIG1301	AXY55034.1	33.04	115	76	1	38	382	2261	2374	1e-69	73.6	MH033657	15322	closterovirus	Rehmannia virus 1 isolate Rg, complete genome.
CONTIG1301	CDK12934.1	49.11	224	114	0	531	1202	1	224	2e-68	230	HG792394	673	velarivirus	Little cherry virus 1 partial RdRp gene for RNA dependent RNA polymerase, isolate 20 plum.
CONTIG1301	QGN00524.1	48.21	224	116	0	531	1202	1	224	3e-67	226	MK905349	673	velarivirus	Little cherry virus 1 isolate GBVC_LChV1_135 MO RNA dependent RNA polymerase (RdRp) gene, partial cds.
CONTIG1301	AVN99305.1	31.59	478	312	8	498	1910	2	471	3e-67	235	MF198462	17357	ampelovirus	Pistachio ampelovirus A isolate W10, complete genome.
CONTIG1301	AXN56987.1	38.62	347	203	5	882	1910	33	373	2e-65	228	MH500053	16996	closterovirus	Blackcurrant leafroll-associated virus 1 isolate Oregon, complete genome.
CONTIG1301	AXN56966.1	33.8	497	296	10	468	1910	2776	3255	8e-65	241	MH460557	17313	closterovirus	Blackcurrant leafroll-associated virus 1 isolate G55, complete genome.
CONTIG1301	AXN56966.1	35.16	91	58	1	68	340	2645	2734	6e-08	58.2	MH460557	17313	closterovirus	Blackcurrant leafroll-associated virus 1 isolate G55, complete genome.
CONTIG1301	AYA22224.1	33.8	497	296	10	468	1910	2775	3254	9e-64	238	MH267701	17320	closterovirus	Blackcurrant-associated closterovirus 1 isolate BC, complete genome.
CONTIG1301	AYA22224.1	36.26	91	57	1	68	340	2644	2733	5e-08	58.2	MH267701	17320	closterovirus	Blackcurrant-associated closterovirus 1 isolate BC, complete genome.
CONTIG1301	BCA25912.1	30	490	324	9	465	1907	1657	2136	5e-63	208	LC523027	15043	ampelovirus	Little cherry virus 2 LV16 RNA, complete genome.
CONTIG1301	BCA25912.1	30	90	62	1	98	367	1535	1623	5e-63	53.9	LC523027	15043	ampelovirus	Little cherry virus 2 LV16 RNA, complete genome.
CONTIG1301	BCA25942.1	29.8	490	325	9	465	1907	1657	2136	1e-62	209	LC523030	15047	ampelovirus	Little cherry virus 2 LVV RNA, complete genome.
CONTIG1301	BCA25942.1	28.89	90	63	1	98	367	1535	1623	1e-62	52.4	LC523030	15047	ampelovirus	Little cherry virus 2 LVV RNA, complete genome.
CONTIG1301	BCA25932.1	30.2	490	323	9	465	1907	1657	2136	2e-62	208	LC523029	15045	ampelovirus	Little cherry virus 2 LV35 RNA, complete genome.
CONTIG1301	BCA25932.1	28.89	90	63	1	98	367	1535	1623	2e-62	52.4	LC523029	15045	ampelovirus	Little cherry virus 2 LV35 RNA, complete genome.
CONTIG1301	AWK68093.1	33.65	422	250	8	690	1910	41	447	1e-61	219	MG919988	15763	closterovirus	Arracacha virus 1 isolate MS#6, complete genome.
CONTIG1301	BCA25902.1	30.22	493	319	10	465	1907	1657	2136	6e-61	203	LC523026	15036	ampelovirus	Little cherry virus 2 TAS16 RNA, complete genome.
CONTIG1301	BCA25902.1	30	90	62	1	98	367	1535	1623	6e-61	52.4	LC523026	15036	ampelovirus	Little cherry virus 2 TAS16 RNA, complete genome.
CONTIG1301	ABC87275.1	33.57	420	253	10	690	1910	11	417	8e-61	216	DQ357218	17481	closterovirus	Raspberry mottle virus isolate HCRL Glen Clova, complete genome.
CONTIG1301	BCA25892.1	29.82	493	321	10	465	1907	1657	2136	2e-60	201	LC523025	15040	ampelovirus	Little cherry virus 2 TAS12 RNA, complete genome.
CONTIG1301	BCA25892.1	31.11	90	61	1	98	367	1535	1623	2e-60	52.4	LC523025	15040	ampelovirus	Little cherry virus 2 TAS12 RNA, complete genome.
CONTIG1301	ADV40938.1	32.3	421	257	9	690	1910	42	448	2e-60	216	GU234167	15602	NA	Carnation yellow fleck virus, complete genome.
CONTIG1301	BCA25922.1	29.82	493	321	10	465	1907	1657	2136	2e-60	201	LC523028	15031	ampelovirus	Little cherry virus 2 LV27 RNA, complete genome.
CONTIG1301	BCA25922.1	31.11	90	61	1	98	367	1535	1623	2e-60	52.8	LC523028	15031	ampelovirus	Little cherry virus 2 LV27 RNA, complete genome.
CONTIG1301	BAQ08217.1	34.12	422	248	9	690	1910	8	414	2e-59	214	AB923925	18030	NA	Persimmon virus B genomic RNA, complete genome, variant 2.
CONTIG1301	BBK15479.1	33.33	417	259	6	690	1910	28	435	4e-59	212	LC480257	14968	closterovirus	Carnation necrotic fleck virus Dc genomic RNA, complete genome.
CONTIG1301	QBZ78517.1	32.77	415	266	8	684	1910	16	423	5e-59	211	MH814492	16504	closterovirus	Grapevine leafroll-associated virus 2 isolate 12G402B, complete genome.
CONTIG1301	AAW32893.1	31.35	421	278	7	690	1934	11	426	9e-59	210	AY792620	15450	closterovirus	Mint virus 1, complete genome.
CONTIG1301	AAM96221.1	30.27	489	322	9	468	1907	23	501	1e-58	211	AF416335	12447	ampelovirus	Little cherry virus 2 strain LC5 helicase gene, partial cds; RNA-dependent RNA polymerase, p5, putative coat protein p55, putative membrane protein p6, putative heat shock protein p60, p53, p22, and viral coat protein p39 genes, complete cds; and p15 gene, partial cds.
CONTIG1301	AAN63467.1	32.69	413	266	7	690	1910	11	417	1e-58	210	AF314061	16527	closterovirus	Grapevine rootstock stem lesion associated virus methyltransferase/helicase polyprotein, RNA-dependent RNA polymerase, p6, HSP70-like protein, HSP90-like protein, coat protein duplicate, coat protein, p19, and p24 genes, complete cds.
CONTIG1301	QEY10254.1	30.27	489	322	9	468	1907	23	501	1e-58	211	MN131070	15405	ampelovirus	Little cherry virus 2 isolate FT185, partial genome.
CONTIG1301	BAQ08229.1	38.87	319	182	4	969	1910	104	414	1e-58	211	AB923926	4899	NA	Persimmon virus B genomic RNA, partial genome, variant 3.
CONTIG1301	ASR91588.1	31.04	451	273	8	654	1910	1	445	2e-58	211	KX857665	18848	NA	Actinidia virus 1 isolate K75, complete genome.
CONTIG1301	QDK55522.1	30.06	489	323	9	468	1907	23	501	2e-58	211	MK803502	15037	ampelovirus	Little cherry virus 2 isolate GBVC_LChV2_100 BEREF16, complete genome.
CONTIG1301	AAP87784.1	30.06	489	323	9	468	1907	23	501	3e-58	210	AF531505	15045	ampelovirus	Little cherry virus 2 isolate USA6b, complete genome.
CONTIG1301	AKT94758.1	30.9	466	311	7	654	2036	8	467	4e-58	209	KT203917	15395	closterovirus	Tobacco virus 1 isolate AnHui, complete genome.
CONTIG1301	AGW81833.1	32.45	413	267	7	690	1910	11	417	8e-58	207	KF220376	16474	closterovirus	Grapevine leafroll-associated virus 2 isolate GLRaV-2-SG, complete genome.
CONTIG1301	ABI23191.1	33.33	420	254	9	690	1910	11	417	1e-57	207	DQ860839	17039	closterovirus	Strawberry chlorotic fleck associated virus, complete genome.
CONTIG1301	QDR49959.1	30.06	489	323	9	468	1907	23	501	2e-57	208	MK895513	15040	ampelovirus	Little cherry virus 2 isolate GBVC_LChV2_071, complete genome.
CONTIG1301	ALO18184.1	32.45	413	267	7	690	1910	5	411	2e-57	206	KT347310	1320	closterovirus	Grapevine leafroll-associated virus 2 isolate 6735_LR2Rep_Sy RNA-dependent RNA polymerase (RdRP) gene, partial cds.
CONTIG1301	ACJ54664.1	32.45	413	267	7	690	1910	11	417	2e-57	206	FJ436234	16486	closterovirus	Grapevine leafroll-associated virus 2 isolate OR1, complete genome.
CONTIG1301	ANW12424.1	31.14	411	275	6	690	1910	42	448	3e-57	207	KU883267	19280	closterovirus	Citrus tristeza virus isolate LMS6-6, complete genome.
CONTIG1301	AAX31604.1	32.77	415	266	8	684	1910	10	417	4e-57	206	AY881628	16494	closterovirus	Grapevine leafroll-associated virus 2 isolate 93/955, complete genome.
CONTIG1301	AAC25115.1	34	400	252	7	804	1988	2660	3052	4e-57	216	AF056575	15468	closterovirus	Beet yellows virus Californian isolate, complete genome.
CONTIG1301	AAC25115.1	32.77	119	75	4	38	382	2421	2538	5e-09	61.6	AF056575	15468	closterovirus	Beet yellows virus Californian isolate, complete genome.
CONTIG1301	ACX48897.1	31.14	411	275	6	690	1910	42	448	4e-57	207	GQ454870	19269	closterovirus	Citrus tristeza virus strain HA16-5, complete genome.
CONTIG1301	BAQ08234.1	34.38	352	225	4	882	1931	74	421	6e-57	207	AB923927	9019	NA	Persimmon virus B genomic RNA, partial genome, variant 4.
CONTIG1301	AKB90851.1	30.8	500	310	15	465	1910	19	500	8e-57	206	KP313764	12849	ampelovirus	Grapevine leafroll-associated virus 4, complete genome.
CONTIG1301	AMK04958.1	31.39	411	274	6	690	1910	28	434	1e-56	205	KU589212	19248	closterovirus	Citrus tristeza virus isolate CA-S1-L, complete genome.
CONTIG1301	AGK30072.1	31.63	411	273	6	690	1910	28	434	1e-56	205	KC517486	19283	closterovirus	Citrus tristeza virus isolate FS701-T36, complete genome.
CONTIG1301	CAA51871.1	33.75	400	253	7	804	1988	2660	3052	2e-56	214	X73476	15480	closterovirus	Beet yellows virus (isolate Ukrainian BYV-U) complete genome.
CONTIG1301	CAA51871.1	32.77	119	75	4	38	382	2421	2538	5e-09	61.2	X73476	15480	closterovirus	Beet yellows virus (isolate Ukrainian BYV-U) complete genome.
CONTIG1301	AFS17299.1	30.9	411	276	6	690	1910	28	434	3e-56	204	JX266713	19236	closterovirus	Citrus tristeza virus isolate Taiwan-Pum/M/T5, complete genome.
CONTIG1301	QBM11767.1	31.14	411	275	6	690	1910	28	434	3e-56	204	MH593380	19249	closterovirus	Citrus tristeza virus isolate CT91-A1, complete genome.
CONTIG1301	ACS44657.1	27.7	509	331	16	438	1910	2354	2843	7e-56	179	FJ467503	13830	ampelovirus	Grapevine leafroll-associated virus 4 isolate LR106, complete genome.
CONTIG1301	ACS44657.1	26.77	127	80	2	53	394	2211	2337	7e-56	59.3	FJ467503	13830	ampelovirus	Grapevine leafroll-associated virus 4 isolate LR106, complete genome.
CONTIG1301	ABP87784.1	59.06	149	61	0	801	1247	1	149	8e-56	192	EF525176	447	crinivirus	Strawberry pallidosis associated virus polymerase 1b gene, partial cds.
CONTIG1301	ACM49899.1	31.14	411	275	6	690	1910	11	417	9e-56	202	FJ525435	19273	closterovirus	Citrus tristeza virus isolate NZRB-M17, complete genome.
CONTIG1301	QED89954.1	33.89	357	230	4	846	1910	21	373	1e-55	201	MH558666	19250	closterovirus	Citrus tristeza virus isolate CN-RB-L13, complete genome.
CONTIG1301	AHA85410.1	33.91	345	223	3	882	1910	85	426	1e-55	201	KF533697	15923	NA	Carrot closterovirus isolate CUCV_S8, partial genome.
CONTIG1301	QJQ80353.1	29.69	458	300	11	567	1910	17	462	1e-55	202	MN539273	16271	ampelovirus	Pineapple mealybug wilt-associated virus 2 isolate HANA187, complete genome.
CONTIG1301	AGG40833.1	64.62	130	46	0	1545	1934	1	130	2e-55	190	KC243099	1356	crinivirus	Sweet potato chlorotic stunt virus isolate Zhejiang-11-4 segment RNA1 RdRp gene, partial cds; and RNase3 and p7 genes, complete cds.
CONTIG1301	AIN39537.1	29.88	425	285	7	651	1910	2	418	2e-55	201	KJ748003	17656	closterovirus	Rose leaf rosette-associated virus isolate RLRaV-CWR.1, complete genome.
CONTIG1301	AFS17287.1	30.9	411	276	6	690	1910	28	434	3e-55	201	JX266712	19270	closterovirus	Citrus tristeza virus isolate Taiwan-Pum/SP/T1, complete genome.
CONTIG1301	ACX48885.1	30.66	411	277	6	690	1910	28	434	3e-55	201	GQ454869	19245	closterovirus	Citrus tristeza virus strain HA18-9, complete genome.
CONTIG1301	ATB18128.1	30.06	489	323	9	468	1907	23	501	3e-55	202	MF069043	15425	ampelovirus	Little cherry virus 2 isolate Rube 74, complete genome.
CONTIG1301	APG77783.1	33.61	357	231	4	846	1910	15	367	3e-55	199	KX883820	5886	closterovirus	Citrus tristeza virus strain WHWN54444 RNA-dependent RNA polymerase gene, partial cds; and p33 protein, p65 protein, and p61 protein genes, complete cds.
CONTIG1301	ABB90532.1	33.51	382	242	7	783	1910	3	378	4e-55	199	DQ286725	16535	closterovirus	Grapevine leafroll-associated virus 2, complete genome.
CONTIG1301	QDD55772.1	33.16	392	251	6	846	2012	21	404	4e-55	199	MH323441	19244	closterovirus	Citrus tristeza virus strain CN-L1-ZT1, complete genome.
CONTIG1301	AMK04922.1	30.9	411	276	6	690	1910	11	417	5e-55	200	KU361340	19256	closterovirus	Citrus tristeza virus isolate CA-RB-115, complete genome.
CONTIG1301	ACJ46599.1	33.16	392	251	6	846	2012	65	448	6e-55	200	EU857538	19251	closterovirus	Citrus tristeza virus strain SP, complete genome.
CONTIG1301	AFL55385.1	30.66	411	277	6	690	1910	11	417	6e-55	200	JQ798289	19302	closterovirus	Citrus tristeza virus isolate A18, complete genome.
CONTIG1301	ADM87506.1	30.9	411	276	6	690	1910	28	434	6e-55	200	HM573451	19253	closterovirus	Citrus tristeza virus isolate Kpg 3, complete genome.
CONTIG1301	ARP51845.1	33.51	382	242	7	783	1910	3	378	7e-55	198	KY821090	16571	closterovirus	Grapevine leafroll-associated virus 2 isolate SL13, complete genome.
CONTIG1301	QDD55785.1	34.17	357	229	4	846	1910	21	373	8e-55	198	MH323442	19265	closterovirus	Citrus tristeza virus strain CN-M1-ZT1, complete genome.
CONTIG1301	ACM49851.1	30.67	450	291	10	690	2012	11	448	9e-55	199	FJ525431	19255	closterovirus	Citrus tristeza virus isolate NZRB-M12, complete genome.
CONTIG1301	AHA85429.1	33.52	349	219	4	882	1910	33	374	1e-54	197	KF533699	16421	closterovirus	Carrot yellow leaf virus isolate CYLV_S14, partial genome.
CONTIG1301	AAK19544.1	29.73	444	294	8	465	1769	1545	1979	1e-54	181	AF333237	5944	ampelovirus	Little cherry virus-2 helicase and RNA dependent RNA polymerase genes, partial cds.
CONTIG1301	AAK19544.1	31.11	90	61	1	98	367	1423	1511	1e-54	53.5	AF333237	5944	ampelovirus	Little cherry virus-2 helicase and RNA dependent RNA polymerase genes, partial cds.
CONTIG1301	AYK26862.1	33.16	392	251	6	846	2012	65	448	2e-54	199	MH051719	19253	closterovirus	Citrus tristeza virus isolate T3-KB, complete genome.
CONTIG1301	BAQ08205.1	32.45	416	263	8	690	1910	8	414	2e-54	199	AB923924	18569	NA	Persimmon virus B genomic RNA, complete genome, variant 1.
CONTIG1301	AFK32367.1	30.9	411	276	6	690	1910	28	434	2e-54	199	JQ911664	19253	closterovirus	Citrus tristeza virus isolate CT11A, complete genome.
CONTIG1301	AGK38323.1	30.72	446	296	8	690	2012	11	448	5e-54	197	KC525952	19253	closterovirus	Citrus tristeza virus isolate T3, complete genome.
CONTIG1301	ANW12412.1	32.91	392	252	6	846	2012	80	463	5e-54	197	KU883266	19252	closterovirus	Citrus tristeza virus isolate Maxi, complete genome.
CONTIG1301	AFN61254.1	30.41	411	278	6	690	1910	10	416	5e-54	197	JQ965169	19246	closterovirus	Citrus tristeza virus isolate T68-1, complete genome.
CONTIG1301	AAB57703.1	30.9	411	276	6	690	1910	28	434	6e-54	197	AF001623	19249	closterovirus	Citrus tristeza virus, complete genome.
CONTIG1301	QJZ28394.1	33.61	357	231	4	846	1910	21	373	6e-54	196	MN814306	19163	closterovirus	Elephantopus scaber closterovirus strain pt171-clo-1, complete genome.
CONTIG1301	ABW97532.1	30.41	411	278	6	690	1910	42	448	7e-54	197	EU076703	19247	closterovirus	Citrus tristeza virus isolate B165, complete genome.
CONTIG1301	AGW27394.1	30.66	411	277	6	690	1910	28	434	7e-54	197	KC349868	1485	closterovirus	Citrus tristeza virus isolate Igdir clone 1 RdRp (RdRp) gene, partial cds.
CONTIG1301	BAB18523.1	30.66	411	277	6	690	1910	11	417	7e-54	197	AB046398	19302	closterovirus	Citrus tristeza virus genomic RNA, complete genome, seedling yellows strain.
CONTIG1301	AEW24402.1	29.8	490	324	11	468	1910	22	500	1e-53	197	JQ023131	18659	ampelovirus	Grapevine leafroll-associated virus 1 isolate 1050, complete genome.
CONTIG1301	AFD33279.1	30.66	411	277	6	690	1910	11	417	1e-53	196	JQ061137	19252	closterovirus	Citrus tristeza virus isolate AT-1, complete genome.
CONTIG1301	AFK32356.1	33.05	357	233	4	846	1910	62	414	2e-53	196	JQ911663	19247	closterovirus	Citrus tristeza virus isolate CT14A, complete genome.
CONTIG1301	ABB59452.1	30.94	446	295	8	690	2012	28	465	2e-53	196	DQ272579	19300	closterovirus	Citrus tristeza virus from Mexico, complete genome.
CONTIG1301	ANP22139.1	29.7	495	318	13	468	1910	32	510	2e-53	197	KU674796	18731	ampelovirus	Grapevine leafroll-associated virus 1 isolate WA-CH, complete genome.
CONTIG1301	QDJ94283.1	29.7	495	318	13	468	1910	32	510	2e-53	197	MH545961	18921	ampelovirus	Grapevine leafroll-associated virus 1 isolate ON84-15, complete genome.
CONTIG1301	ATG84349.1	30.12	488	317	13	480	1910	52	526	2e-53	197	KY073324	18563	ampelovirus	Grapevine leafroll-associated virus 3 isolate 8415B, complete genome.
CONTIG1301	ACH79953.1	30.9	411	276	6	690	1910	28	434	2e-53	196	EU937520	19260	closterovirus	Citrus tristeza virus strain T30, complete genome.
CONTIG1301	QBZ78655.1	30	490	323	11	468	1910	32	510	3e-53	196	MH807214	18624	ampelovirus	Grapevine leafroll-associated virus 1 isolate 12G417, partial genome.
CONTIG1301	ABM05861.1	30.12	498	321	14	465	1919	31	514	6e-53	195	EF103901	5715	ampelovirus	Grapevine leafroll-associated virus 1 replicase and RNA dependent-RNA polymerase genes, partial cds; hypothetical protein and heat shock protein 70-like protein genes, complete cds; and heat shock protein 90-like protein gene, partial cds.
CONTIG1301	ACS44663.1	27.29	502	323	15	468	1910	2360	2840	1e-52	172	FJ467504	13807	ampelovirus	Grapevine leafroll-associated virus 6 isolate Estellat, complete genome.
CONTIG1301	ACS44663.1	26.47	136	85	3	53	418	2208	2342	1e-52	55.1	FJ467504	13807	ampelovirus	Grapevine leafroll-associated virus 6 isolate Estellat, complete genome.
CONTIG1301	AYE57460.1	29.64	469	311	9	528	1907	3	461	1e-52	193	MG881767	15031	ampelovirus	Little cherry virus 2 isolate LChV-2-TA, complete genome.
CONTIG1301	AVD53865.1	30.1	495	308	14	480	1910	35	509	1e-52	195	KY707825	18478	ampelovirus	Grapevine leafroll-associated virus 3 isolate Rod96, partial genome.
CONTIG1301	AXL94966.1	29.59	490	325	11	468	1910	2	480	1e-52	194	MG925332	18863	ampelovirus	Grapevine leafroll-associated virus 1 clone b, complete genome.
CONTIG1301	AAB38756.2	30.9	411	276	6	690	1910	11	417	2e-52	193	U56902	19226	closterovirus	Citrus tristeza virus p346, 54-kDa RNA dependent RNA polymerase, p33, p6, p65, p61, p27, 25-kDa coat protein (CPG), p18, p13, p20, and p23 genes, complete cds.
CONTIG1301	QBZ78665.1	29.59	490	325	11	468	1910	32	510	2e-52	194	MH807215	18689	ampelovirus	Grapevine leafroll-associated virus 1 isolate 12G424, partial genome.
CONTIG1301	ANP22148.1	29.59	490	325	11	468	1910	32	510	2e-52	194	KU674797	18946	ampelovirus	Grapevine leafroll-associated virus 1 isolate WA-PN, complete genome.
CONTIG1301	QBZ78675.1	29.59	490	325	11	468	1910	32	510	2e-52	194	MH807216	18581	ampelovirus	Grapevine leafroll-associated virus 1 isolate 12G431A, partial genome.
CONTIG1301	ACT10243.1	30.57	422	264	7	690	1910	24	431	2e-52	192	FJ869862	16354	closterovirus	Carrot yellow leaf virus, complete genome.
CONTIG1301	QBZ78705.1	29.53	491	326	11	465	1910	31	510	3e-52	193	MH807219	18711	ampelovirus	Grapevine leafroll-associated virus 1 isolate 12G479, partial genome.
CONTIG1301	AWX48900.1	30.34	412	278	7	690	1910	11	418	5e-52	192	MF595989	19254	closterovirus	Citrus tristeza virus isolate M423GR, complete genome.
CONTIG1301	BAU68561.1	28.07	481	334	9	486	1913	21	494	8e-52	192	LC052212	17608	ampelovirus	Grapevine leafroll-associated virus 13 genomic RNA, complete genome, isolate: a177.
CONTIG1301	AXI82172.1	31.28	422	258	11	690	1910	105	509	9e-52	192	MH521109	18126	ampelovirus	Grapevine leafroll-associated virus 3 isolate Kat255b, partial genome.
CONTIG1301	QBZ78645.1	29.33	491	327	11	465	1910	31	510	9e-52	192	MH807213	18567	ampelovirus	Grapevine leafroll-associated virus 1 isolate 12G401, partial genome.
CONTIG1301	AUT11672.1	97.7	87	2	0	1173	1433	2	88	1e-51	178	KY593325	270	crinivirus	Tomato chlorosis virus isolate ToC1-EL186 RNA-dependent RNA polymerase (RdRP) gene, partial cds.
CONTIG1301	AAC55659.2	30.7	417	274	9	684	1910	10	419	1e-51	190	U51931	10545	closterovirus	Beet yellow stunt virus helicase gene, partial cds; and RNA replicase, p30, p6, p66, p61, p25, coat protein, p18, and p22 genes, complete cds.
CONTIG1301	QBZ78745.1	29.33	491	327	11	465	1910	31	510	2e-51	191	MH807223	18626	ampelovirus	Grapevine leafroll-associated virus 1 isolate 14G461, partial genome.
CONTIG1301	QBZ78427.1	28.63	489	323	13	480	1910	17	491	2e-51	191	MH814485	18656	ampelovirus	Grapevine leafroll-associated virus 3 isolate 12G446, complete genome.
CONTIG1301	AGL80631.1	27.7	491	342	9	456	1910	13	496	2e-51	191	KC590347	14234	ampelovirus	Plum bark necrosis stem pitting-associated virus isolate Nanjing, complete genome.
CONTIG1301	AGE45915.1	29.84	486	321	14	480	1910	22	496	2e-51	191	JX220900	11827	ampelovirus	Grapevine leafroll-associated virus 3 isolate NZ1-B polyprotein and RNA-dependent RNA polymerase genes, partial cds; and 5 kDa protein, HSP70-like protein, HSP90-like protein, coat protein, divergent coat protein, 21 kDa protein, 19.6 kDa protein, 19.7 kDa protein, 4 kDa protein, and 7 kDa protein genes, complete cds.
CONTIG1301	QBZ78401.1	28.63	489	323	13	480	1910	17	491	2e-51	191	MH814483	18574	ampelovirus	Grapevine leafroll-associated virus 3 isolate 12G438A, complete genome.
CONTIG1301	AXL94956.1	29.23	496	321	13	465	1910	30	509	3e-51	190	MG925331	18953	ampelovirus	Grapevine leafroll-associated virus 1 clone a, complete genome.
CONTIG1301	QBZ78685.1	29.12	491	328	11	465	1910	31	510	4e-51	190	MH807217	18743	ampelovirus	Grapevine leafroll-associated virus 1 isolate 12G431B, partial genome.
CONTIG1301	AVH80616.1	29.12	491	328	11	465	1910	31	510	4e-51	190	KY827404	18567	ampelovirus	Grapevine leafroll-associated virus 1 isolate Ti23, complete genome.
CONTIG1301	AFU08344.1	29.13	515	330	14	417	1910	30	526	6e-51	191	JX266782	18475	ampelovirus	Grapevine leafroll-associated virus 3m isolate 139, complete genome.
CONTIG1301	QKE30552.1	27.16	416	285	8	690	1910	2	408	8e-51	187	MN581045	5514	ampelovirus	Ginger chlorotic fleck-associated virus isolate CLT, partial genome.
CONTIG1301	QFR98384.1	27.82	496	333	13	462	1913	15	497	1e-50	189	MN116751	13144	ampelovirus	Sugarcane mild mosaic virus isolate PSR07106, complete genome.
CONTIG1301	QBZ78388.1	29.81	416	272	10	690	1910	87	491	1e-50	189	MH814482	18580	ampelovirus	Grapevine leafroll-associated virus 3 isolate 12G402, complete genome.
CONTIG1301	QBZ78466.1	29.81	416	272	10	690	1910	87	491	1e-50	189	MH814488	18488	ampelovirus	Grapevine leafroll-associated virus 3 isolate 17VT16, complete genome.
[truncated: 4,592 more rows]

## Sheet: Sample 2 Blastn
#Contig_ID	Contig_Seq	Contig_Len	Hit_ID	Hit_Len	Genus	Description	Contig_start	Contig_end	Hit_start	Hit_end	Hsp_identity	E_value	Hsp_strand
CONTIG13	GTAAAACAAACAAGGTTTTATGACTACTAAATTGTCTAGACCTTTTGCTTTACGTTTACTGGGTGGCTCTCGCCTCCCGAAAACTCAAATTCTTCATGGGTGTACTGGTAACAGTATACCCATGAAGAAAATAAATAAGAAAAATGATTGCTCTGC	156	JN019858	14728	endornavirus	Bell pepper endornavirus isolate BPEV-YW, complete genome.	1	156	1	156	151/156(96%)	2e-72	1
CONTIG14	GCATGCATCAACATCACCCTGATTTGTTGACTGCAATACACACACAATCTGTGGGTGGAGAAGGGCTTTGTGCATTTTATGCTTTAGAGCATGCTTGTGGAATAAAACTGTCTTTGGAGCATATGCAATCAGCTTTGAATTGCAAGCAACAATTTTCCGCTTTACAAATAATAAAGTATGGTAATATGTTAGGGTATAATGTTGCAGTGTTGACAGAGGAGACCATAATAACAGGCAAAGTTGACCCAACCACTGAACATTTTGTGTGCATACTACACACAATTGAAGCAGAAACAGGGGCACCCCATTGGCAGCCATGCAACGTAGTGCAGACGGCAGA	340	JN019858	14728	endornavirus	Bell pepper endornavirus isolate BPEV-YW, complete genome.	1	340	3114	3453	334/340(98%)	1e-179	1
CONTIG37	TAATGGAAAAGTACAGAGCAGGGCTTAATGACGAGTGGTGCAAGCATGCTCTCGGGAAGACGTACTCAACAGTGTTAACAATGTTGCGTCCAGCACATCGAGATTGGTTTAAATCCGTGTTAAATTGGCAACCAGAGTTTGCAACACCAGTCACCAAACCAACACAAAAG	170	JN019858	14728	endornavirus	Bell pepper endornavirus isolate BPEV-YW, complete genome.	1	170	5517	5686	167/170(98%)	2e-85	1
CONTIG60	GGAGCAGCAGGCTGGTATGACTACCAGAGCAGACAGCATGACAATAATGGAAATCATAGCAGGCGTTGCAGCCTTTGCTCCATTCAAAAAACACATCCAATTGTGGAGACAGAATATGTTGCAACTGCACAATGAGCGTGGAATAATGGTGCACGGTGTGGGAAACCCCATGGTGTACTTGCACCCCAAAACAACAAAATGGTGGAACACATCCAAGACTTCTTGCTGCATAGGCTATGCA	241	JN019858	14728	endornavirus	Bell pepper endornavirus isolate BPEV-YW, complete genome.	1	241	9760	10000	236/241(97%)	1e-123	1
CONTIG76	CAAAAACCAAATTTGACGCAAGTAGGTACTCACAAATCAACACAGAAGCAT	51	JN019858	14728	endornavirus	Bell pepper endornavirus isolate BPEV-YW, complete genome.	1	51	13008	13058	49/51(96%)	2e-17	1
CONTIG106	TGCTAATCAAGACCCACCTGAAATAATACAAGTTGAGAAAGAGGTACCAATGCCAGAGACAACAAGTTTGCCAGAGATTCCATTTTCGATAGACGAAACAAATGAAATGACCAGCAACCCCATGTTAATGTTAAACATGTTTGAACTCAACCCAATAACTGACTGGGGACCACCAATGGAGGTGGTGACTCCCGGCAGAACTAGATTGTTGCTAGCGCCAAAAAGCCAATTCGATTGTGCAAAGGAAGTTTTGACCATGGCAATACAAACACAGTATAACATAGATGAATTACGAGCCACAAACATTGTGCAAAAATGTTACCAGTGGTTAAGAGTAACGACTGTGCCAAGGGTGAACGACCTTAAGACAATAATTCGCATGCTAGATCTAAAATTGGG…	484	JN019858	14728	endornavirus	Bell pepper endornavirus isolate BPEV-YW, complete genome.	1	484	11134	11617	472/484(97%)	0	1
CONTIG110	AGTTATGTCAGTAATCTTAGATATGGTTACACAGAAGCAGTAGCAAGCCAGTTAGCGCTGCCAAACGAGCCTAATCCGGAAAACCGAATAGGTATGAGTGAGTTAAAATA	110	JN019858	14728	endornavirus	Bell pepper endornavirus isolate BPEV-YW, complete genome.	4	110	2996	3102	107/107(100%)	3e-55	1
CONTIG111	ACAAGGTGTTGAAACAAGTAATGACATTGAATATGTGTGCAAAGTGTGTGACG	53	JN019858	14728	endornavirus	Bell pepper endornavirus isolate BPEV-YW, complete genome.	5	53	6398	6446	48/49(97%)	1e-18	1
CONTIG116	TTAGATAGTTACAATATGAACAAGCAACCGTTATTGATTTACAAT	45	JN019858	14728	endornavirus	Bell pepper endornavirus isolate BPEV-YW, complete genome.	1	45	5279	5323	43/45(95%)	5e-14	1
CONTIG117	GACACTGTCAATGAGGTGCATGATTTAATTGAAAACGGCCGATTTGACGTGTCAGGAAAAATGAATGACTTGTTAAATTCTATGCGCGAATTGCGTTGGATCTTAAAGGAGCAAGGTGTTG	121	JN019858	14728	endornavirus	Bell pepper endornavirus isolate BPEV-YW, complete genome.	1	121	6284	6404	112/121(92%)	4e-42	1
CONTIG123	GGTGGGTGAATTGTCAAGCAAAGCTAAACACGACACAAAGGTGGTGGATGTGAACTTAGTATTGTGGGACAATGTTGAGTTGAAAACCATAATTGACGAACACAACCCAGATGTTATATTAACCCACCATAATATTACCAAACAACGCTTATTGGCTTTGTGCCCTAACAAGCGGGTGGAAACAATACATTCGTTTCAATC	201	JN019858	14728	endornavirus	Bell pepper endornavirus isolate BPEV-YW, complete genome.	1	201	4663	4863	199/201(99%)	1e-106	1
CONTIG124	CCCATCAAATAAGTACAATAGACACTTTCATGCTCGGAGGAGAGAGAATACTAGACAACATAACAGACTATGTAATGGAGAAGACCAATCTGAGATCAACGTTTAGATATGGGGCTAGTGTGTGTGCACTCCTGTCCCC	139	JN019858	14728	endornavirus	Bell pepper endornavirus isolate BPEV-YW, complete genome.	1	139	4521	4659	136/139(97%)	4e-67	1
CONTIG135	ATTTGGTGGTAGTGTTATAAACATGGTTCTACTTGATTGTACAAACAATTACAACATGACCCCACATGTATACAAGATAGGAAACTCTTATGGTTACAAAGCCATGGAATTGCCAAACGTAGAGGCAGCAATGTCATGTTCATGTTGTGGAATCACAAATTTGGTGTGGTTGTTGGACGAAACCGAAGGATTGACTAAATCAAGATGTGGAGTCTGTTTGCCCTAACAGACCGGTAGA	238	JN019858	14728	endornavirus	Bell pepper endornavirus isolate BPEV-YW, complete genome.	1	221	547	767	216/221(97%)	1e-111	1
CONTIG146	CAACACTTGTCAGGGCTTCTGACGCTGACTGTCTAGCGTTATTTGCACTGTCACCTACATCAGTGACTGTTACTGCCGGGTTTTGCTGTG	90	JN019858	14728	endornavirus	Bell pepper endornavirus isolate BPEV-YW, complete genome.	1	79	2855	2933	72/79(91%)	6e-22	-1
CONTIG156	GTGGAGGTAGACTCCGAAGGGGATGAATGGGAAGATGCTCTAAGTGATGATCTATCAGAAGACACTGAAGCAATTTTTGAAAATGCCACATTATCCAATTTAGAGATGAACAGAATATTGACAGATAGACAATTGAGAAATAAATATCCAGCATTGGCAAACTTAAATTATGGTCAAATTAGCGCATTGTTAAACCCGTCAGCACCAATGTTGTACCCGATGAAATCAACATCGTTATTGGCATTGGTTTGTGCTACACTACCAAACGTGAAGTTAACCACAATTGTCAAAGAGTTAGACAATGGGTTTGAATTAACTATGAGCACAGTGGCTCAACAAATAGCCACAATTGCAGTAACTGGAGATGGACTGTTGTTAGAAGTTAAAGGTGGCACGTTA…	511	JN019858	14728	endornavirus	Bell pepper endornavirus isolate BPEV-YW, complete genome.	1	511	5717	6227	500/511(97%)	0	1
CONTIG182	TGTTGCGATTAAACAGTTGGCCATGGAAAATAGCCAAGTTAGTAACTCTA	50	JN019858	14728	endornavirus	Bell pepper endornavirus isolate BPEV-YW, complete genome.	3	47	7226	7270	45/45(100%)	1e-18	1
CONTIG184	ATGGTGGATAGAGTTCAAGACGGAGACAAAGACCTTTGCATATGGGCAAGTCAATCTAGAAGCATTGCAGTGTGTTTTGGATCCATGACAGGTAAAACTAGACACGATTTAACATCAAAAATAATAGAAAAGTTTGACAGCCAGTTTAGGATAGTAGTTGTGGACGGAAGTTACAAGCTACCAGCCAACAAACCAAATGTCATAACTGTAAAGGAAGCAAATTACAACATGTTGTTTAGTTGCGTGGATGTGGTGATCACCCATGGAGGCAGTGGCACAACACACAATGCATTAAGAAAAGACTGTGTTGTGTTGATACAACCACACTTCGGAGACCAACTGGCATGGTTAAAGTCAGTTGAACGATTAAACTGTGGCGGAAGTTTATCAAAAGTAATG…	436	JN019858	14728	endornavirus	Bell pepper endornavirus isolate BPEV-YW, complete genome.	1	436	10007	10442	423/436(97%)	0	1
CONTIG186	ATTAGGGTCAAAACTAATAAAACGAGAGAATTGTGCGCAAATGATGATAAATCGAGCCACTGAAGTACAACTAAATGAACTATTTGAAAGATGTGGCGGATGTGGCGATTGGACTAGACAAAACTTGCCATCACTAATTTTAGATGAAGGAACAGCGGAAAAAGCATGGGTCGAGTTAAACACCAATTACACCAGAGAAGAATTTTTACACAAACTAAAAGGTACAAATTTGGTGCACACCGCAGATAGGATGGAACAACCAGTATTTCTGT	272	JN019858	14728	endornavirus	Bell pepper endornavirus isolate BPEV-YW, complete genome.	5	268	11660	11923	260/264(98%)	1e-139	1
CONTIG188	ACACAGTTGCGCGTGGGAGCAATAGAGCTAAACAATGCAGAAATAACATTACAACTAGACGGTCAACCACCATTAGCACCAGCCACGTTGTCTAAGTTGATTGACCAGGATTTAAGGAATTTAAGGTCAGTCATGTCACGCGCTATGAGCAAAACCATATATGTACCTAATGGGTTAACTGAATATCAGAAAAAAGAGTTGGCAGTTGTGGTGCCGGCCTATAAACTATTGCCAATGTCAGGAACACCCAACCCACATGCAATGCTAGCAGCTGAAAGAAGAATTTGCGCAGTTACAATGGGTGACAAAGTGATGAGAGACAAGAAAATTTTGGACATAGGGACCAGAATTAATTTGACTGGAAATGATAACTGGCATGGAATGGGTCCATGCTTGGAT…	1152	JN019858	14728	endornavirus	Bell pepper endornavirus isolate BPEV-YW, complete genome.	1	1152	836	1987	1129/1152(98%)	0	1
CONTIG193	TTCAAGTCTACCGGTCTTCTAAACGTTGATCTCAGATTGGTCTTCTCCATTACATAGTCTGTTATGTTGTCTAGTATTCTCTCTCCTCCGAGCATGAAAGTGTCTATTGTACTTATTTGAT	121	JN019858	14728	endornavirus	Bell pepper endornavirus isolate BPEV-YW, complete genome.	22	121	4524	4623	99/100(99%)	1e-48	-1
CONTIG194	TTGATGACCTAGTAACACAAGTGACCAACTGGATAAACGATTCCTTTTGGGACACACTAGATTCACT	67	JN019858	14728	endornavirus	Bell pepper endornavirus isolate BPEV-YW, complete genome.	1	65	2169	2233	64/65(98%)	4e-28	1
CONTIG195	GCAAAGTGTGTGATGACCAATGTATGTACTCGGACGAAGAGATAGGACTTGAAAGCAGTTGCGTTACATTGGAAACAAAATTGAGTCCAACCGCAACAAGAATATTAAGGCTGTG	115	JN019858	14728	endornavirus	Bell pepper endornavirus isolate BPEV-YW, complete genome.	1	110	6432	6541	96/110(87%)	1e-23	1
CONTIG198	GTGACATGACTGACCTTAAATTCCTTAAATCCTGGTCAATCAACTTAGACAACGTGGCTGGTGCTAATGGTGGTTGACCGTCTAGTTGTAATGTTATTTCTGCATTGTTTAGCTCTATTGCTCCCACGCAGATCTGAAGAGCACA	145	JN019858	14728	endornavirus	Bell pepper endornavirus isolate BPEV-YW, complete genome.	1	129	846	974	126/129(97%)	4e-61	-1
CONTIG199	TACTATCAAAGTTATCAAATTGGGTGCCACTTAGTGAATTTTTAAATGAACATG	54	JN019858	14728	endornavirus	Bell pepper endornavirus isolate BPEV-YW, complete genome.	4	52	12669	12717	48/49(97%)	1e-18	1
CONTIG212	CCAGGAAAGCATTTAGGCAGAGCAAATTTAAATTTAAAATAAATAAAAACAAAACAATAAGTCCGGCTGTAATGGCACACAGGCTCGAAGAGGAATTAGAATTCGTGCAATTTGGACCAGAAGAGTGTGTACCAGATCTAAACAAAGTGGACATTAGAACAATCAGAAACATGATGCTGCTGTTTGACCAAGACCATTGTCATGTAGACGTAACCACCGAAGATGTCACTAAATATTTACAACAAAGCCAATTGCAAAGCACAGAACCATTTTATGGAGGACCTAGTAAAATGTACTATGCTAATTGCAGACCCATGCTACTACCACCTTCAAAACAAGACGGTACTAAAACTGAAGCTGCTTCAAAACTATTGACAGGCTTGATTAAAAAATTTGGTG…	670	JN019858	14728	endornavirus	Bell pepper endornavirus isolate BPEV-YW, complete genome.	6	669	161	824	641/664(96%)	0	1
CONTIG238	AGAGTAACAACGATGATGTAAAACCAACCCCTACTTCACAGTTAACTGACAAATTACTGTTAAAATTGGGCAAGGATAGGGATCACGAGATTGAAAAATTAATACCGGAATTAATGCAGTGTTATGACAGCAACGAGATGGCAACAGCAGTTACAAGAGTTATTAAAAATGTAGCTAGAAAGTTGGAGTTGAGACAACAACCTGATATAATATCTTGTGTCGGTGATGAGAGATGGATTAACGAAAGCACTTTATTGGAAAAAGGCAAAATTTGCATGTGTGACTGCTTCACATTGGATGATTTGAGAAAAGAAATGATTGAATTACGTTGGATGTACCCAGATGAGTGCAAAACCTGGGAGAACAAATTGGTAATATTCAGCACCATAGGTAGTAGAG…	561	JN019858	14728	endornavirus	Bell pepper endornavirus isolate BPEV-YW, complete genome.	1	561	8985	9545	546/561(97%)	0	1
CONTIG256	TAATGATGCAAAAGTGTTGGACTGGTTGAGAGATAGGCCTGACAGTAACAAAGTGGCAGCAGAATTAGAAGTGATACTGGAAGAGGGAATGCAATTACATGCCATTAACAAGCTAAATGTGCACCTGAAATTGGAATCGTTATTAAAGTCTGAGCCAGCAAGTAGTTTGAAACAAGTAAAAGCTAGAGCGTTGTTATGGCAATGCAAAGGTTATTGTGCAATATTTAGTCACATTTTTAAAGAGGCAAAAGTGAGACTCAAGCAAATGTTAAAACCCAATATAGTTTATGCTGACGGGTTGAGAGCAGACGAGCTATCCGCAAGAGTGAGACTGACCACAGGTGTAAAATATTTATTAGAAAATGATTTGGCACAACAAGACAAACAAACTGACCATGA…	426	JN019858	14728	endornavirus	Bell pepper endornavirus isolate BPEV-YW, complete genome.	2	426	13547	13971	415/425(97%)	0	1
CONTIG257	TGGAAAACTAGCAAATATCGGTTTGGGGCACGACTTTGACATGCCAATAAACTCTTTGAACTTGCCACTAAGTTACCATGAGTCGAACAATACAGCGGTGAATCGATTTTTGGTTGAGAAAAGAGGGGAGGCTGTGTTGAGTACCATGAAGAAGACATACCACATAGTTTTTGTTAGCAAGACTCAACTACAGAATTATGGGCCCATGCTACAACGTGACTGCGAAGGAATGCCAATAGAGGAACAAGGTTGTGATACAATCGATCAAGGATTTGACATGTTGACAGAACAAATATGTTTGAAATACTTTTATAACGGTTTGTCGCGAGGTGAAGTGAGCCAAATGATTACAGACTATCCATACCTTTCAATATTAACATCAAGTTGGGCTAATTTCTG…	569	JN019858	14728	endornavirus	Bell pepper endornavirus isolate BPEV-YW, complete genome.	5	569	7280	7844	549/565(97%)	0	1
CONTIG267	ATTCCCACAGAATTAACACAAAATTGCAAGTGTTGTAAGCTTAATGCGATGACCAATCCCTGCAAATGTTGTTCCAAACAGTTAGCTAAATTTCCTGACAGTCAACAGCCCATTGGCTCAGAAATATACACTCAACCACAGGTAGACATGGCAAAGAAGATAAACAATTACA	172	JN019858	14728	endornavirus	Bell pepper endornavirus isolate BPEV-YW, complete genome.	5	170	2490	2655	164/166(98%)	2e-85	1
CONTIG275	AGGGATGATGGTTCCAGGAAGTGATACCGGTGACGCAACCAAGTTGGCATTTCAAGCAGTGAGGGAATGGTCAAATGCAATAGACACTGAACCCGCAACTGTAGAAATAGCTAGTTATGATATCATGAGTCTCTGGGAGGATACAGATTTTTCAGATTGGAATGAAAAATTTTGTCCAAGAAATGAAGCAGTGGTAAAGTCAACCAATCCTGCAACGCATTTAAGAGTTACAAACAAATACACGATGGTGCAATACCCCATTTACAGCAGACCAGTATTAACTAAAGCAGCAAATCAAGAGTTTAATGCCATCACTGGTAGGTTGCACAACATCACAACTTACAGGAAACAAAATTATAATGTGGACAGGGAGTTGCAAAAGTTTGTGGCAACTTATTT…	441	JN019858	14728	endornavirus	Bell pepper endornavirus isolate BPEV-YW, complete genome.	1	441	13093	13533	429/441(97%)	0	1
CONTIG278	AACAACCAGTATTTCTGACTAGATGTCAGCAAAGTTGCTCAGCAATTTTTTGTAGTGACAATATTGTGCCAGATCGTTGGTACTGGATAAATGACAGCACATGTTGGGAAGGTGCAGTGTCTGTCGAATTAAACAAACAAAGGTTTTTGTTGACTAATAGCTCAGACCGAAATTGGGGCCAAGATATAGTAACATTTAGGACAGACATACGCCTGGACTAGGGAAAAGTGGCCAAAAGCGCATGCCAATTAAAAAGAA	258	JN019858	14728	endornavirus	Bell pepper endornavirus isolate BPEV-YW, complete genome.	1	258	11910	12168	246/259(94%)	1e-114	1
CONTIG295	GGGAAAAGGACCTTGGTACACCAATCAAACACAGGAGACAGCAGAAATTGTGGCAAACAACGTGTTAATGGGATTGGTACAATGTAGATTGAATCCATGCGAAATTGCAGAAATGATGACAAAGGCCAAAAAGAAATGCGTTCACTTAATAATGCCACAAATGATAGAGCAGAACAATCAACTTTTTGGAGTGGCAAGTGAAGACAATTATCAGTATAAATTTTGGTACCACAACTCTAGCCATTTGACTATAATAAATAAACAGTTGTTAACAATGTTTCAAACTGGGCAGTGCGTGTCAACACCACACGGTACAGTGGTGCTGCACTCTTCCAACAGAGTGTTGGGGCATTGTATAGTAAAGGTGCTGCTCCTTCCGAATTGGGCAGCATTGCCGAA…	845	JN019858	14728	endornavirus	Bell pepper endornavirus isolate BPEV-YW, complete genome.	1	845	7855	8699	833/845(98%)	0	1
CONTIG307	ATGGGCAATGCAAGACGATTGAGGCTGAATCACTCTGCTTATCCCGCAGTTTTAAACAGTATAATGATTGCAATGCACATAAATAACGTGACAATTGGAAATTGCATGAATGATGAGCCAATTTATTTGGACTTGTTATCCAACGTAGA	149	JN019858	14728	endornavirus	Bell pepper endornavirus isolate BPEV-YW, complete genome.	1	149	6710	6858	132/150(88%)	3e-37	1
CONTIG311	TGGACCTAGCAAAGTCTTTACACCCAACATTTATGTGTGGCCCACTACTGGTAACGAAATGGTATTGAACGCTGAAAGGATCTGTTACCATCATCAACAATGGTGTGATCACCCAATAGCTTTGGACAATTTATGCGAGTGTTGCAGGTTGGTGACGGCATTACCAAACTTTGCTAGGTGCGAGTGCTGCTTAAAAGAGACAACCGCACACAATTGTGAACACAAGTGCCAAGG	234	JN019858	14728	endornavirus	Bell pepper endornavirus isolate BPEV-YW, complete genome.	5	234	2243	2472	226/230(98%)	1e-119	1
CONTIG317	TGCGACAACCAACTAATGGCAGCAAGGTTTGCATGGTCGTATATACCCACCAATGTGATGATAGAGAGAT	70	JN019858	14728	endornavirus	Bell pepper endornavirus isolate BPEV-YW, complete genome.	4	70	7151	7217	67/67(100%)	1e-31	1
CONTIG355	CACCCAAACGTGTGTATGAGTACACATATGGTGCACCCAAAGACCCATCCAGCATGCCATTAGAACAATCTGGAATAGAGGTGATAGAGCGGCAAGAGAGAAGGATGCACCTGGGTATTAAAGGAACCGGGCAGCAAACAGTGCAATTGGAACCTAAGTTACAATTGCTCAGTGACGTAGCGACAACAACAGAAGAAGCGCCGATTGATTTAACAGACAACTCTTCGGAAATCTCCGAAAATAAAGAGCACTCGGATGTCCCTGCGGCAAACAATGATGTCGTAACAGATATTCAAACT	299	JN019858	14728	endornavirus	Bell pepper endornavirus isolate BPEV-YW, complete genome.	1	299	10797	11095	282/299(94%)	1e-129	1
CONTIG357	CATGCTAGTTCTGGACATTTCACATTGGTCAGTATCATCATGATAATAAATTATTGGATCGGCTGTGTCTGCTGCTGAATCCATGG	86	JN019858	14728	endornavirus	Bell pepper endornavirus isolate BPEV-YW, complete genome.	1	70	8818	8887	69/70(98%)	6e-31	-1
CONTIG360	TAAAATAAGATTGATAGTAAACCCGGGGCGATCAACCATGAAGTTGACGAACATAGTAAAAGTTGACATGGAATATGACCCACCAAAATTAGTTCATAGGAACTTGTGCATAACACTTGAAGTGATGATTGACAAACGAGCCGGTGGGCTTGAGGAACCAGAATTTTGGAAGTTTGCAGACGATTTCAAACTGAACAGCGTGTCTCGTTGGTGGGATGAAGTGACA	226	JN019858	14728	endornavirus	Bell pepper endornavirus isolate BPEV-YW, complete genome.	1	222	12772	12993	215/222(96%)	1e-107	1
CONTIG361	GGGGTAAGTGAAACCACATCTGAAAATGCATTAGCTAGAGCAATGTCATATTACATGATGCTGGGTGCAACTCCAGAAGTTATGCATGAT	90	JN019858	14728	endornavirus	Bell pepper endornavirus isolate BPEV-YW, complete genome.	1	84	14396	14479	81/84(96%)	2e-34	1
CONTIG362	CTATCTGTCAATATTCTGTTCATCTCTAAATTGGATAATGTGGCATTTTCAAAAATTGCTTCAGTGTCTTCTGATAGATCATCACTTAGAGCAGTTGATATCTATCAGGATTTGAAGTATCTGT	124	JN019858	14728	endornavirus	Bell pepper endornavirus isolate BPEV-YW, complete genome.	1	93	5752	5844	90/93(96%)	1e-39	-1
CONTIG366	ATTTACATTAATAAACGGAGTTTCAAAAGTGGATTAATTAAACTGATGACGTTGAGCAGACCCCATGTAGATTTCACGCAGTTTAAACAGTTGGTACTAACATCCACATGTATAATAGGGCCAGCCGGCAGTGGGAAGAGCACAATGATCGCTAACAATTGGGCCGATGGTACAATAGCAATAGCTAAAACAACGTCAGCTGTCAAAAACTTACAATTGAAGATAGGTGGGCCGAAAAATTTGGTTATGAGCCACGAGAAATATGCTTTCACCCAAACACCGATTCATGATCTAGTAATTGATGAGTGCAGCATGTTCACTTGGTTCGATTTGTACTTTTCATTAATAGAGCTACCACGTACGTTGACCATGTATGGGGG	380	JN019858	14728	endornavirus	Bell pepper endornavirus isolate BPEV-YW, complete genome.	1	379	4139	4517	371/379(97%)	0	1
CONTIG367	AGAGCACTCATCTTGGGAACCCATCGCTTCAAATCCAAAGTCATTTACATAACTAACATAATCTATTGGAACCAAAAATCTGCACTCAGCCCCTAACTCTCC	102	JN019858	14728	endornavirus	Bell pepper endornavirus isolate BPEV-YW, complete genome.	18	101	9423	9506	81/84(96%)	2e-34	-1
CONTIG368	AGTCATGGATAGATCACGCCATGAAACAGTACCATTACAAGTATTAGACGACTTAGAGAGTCCTTTGAATGTTAGCACTATGCACAATTGTGATGTAAATGAATTACGCGTCTCCCTAATGCGCAACACGATCTTGCAATTGCGACAAACATGGTTGCAAGCAAAAGGAATTGAGCCACGATCAGATGATGCATGGGTAAAGGTGTTTGCGCTAACGCATAAAATTGGCCGGGACACTAGATTACTGATGCTACAACACACAAAAGTTAAGTCAGGGGATGTAATTTCAGTAGACACCATGTTTGGTGTTCAAGACCGTGTAATATGGAAGTTCAATGATGGGTTTCAGTGCCAAGATTGGTTACCACCCACTATTGGAACACAAA	386	JN019858	14728	endornavirus	Bell pepper endornavirus isolate BPEV-YW, complete genome.	20	386	3764	4130	365/367(99%)	0	1
CONTIG372	ACCACTTGCATTGAGGCAGAAAGGTCAAAGTGGAACCCAATAAAGTTATACAAAGTGTGGAGGGAGATGTTTGAATTGATAGAAAATTTGTTCAAATTCAACCACACCCAATTAATGAAATTTGCCACTGGAGCTGATTTAATAGTTGAAACACCGTTCACACACATTGGCATGCAGCTGGCTCAAAAACTAAAAACACCATGCCTTTTCGCCACAGCATATC	223	JN019858	14728	endornavirus	Bell pepper endornavirus isolate BPEV-YW, complete genome.	1	223	9533	9755	217/223(97%)	1e-110	1
CONTIG374	AGGTGCAACTCCAGAAGTTATGAGTGAAGTTAAAGTTCAAAACTTGCCAATTCAACCGGTCAAATGGTATGACGTGGATAGCATAAGGTCAGCAGTTGCTGAAAAATATAACATGAGTGATGAAGAAGTCATAAACGAAGAGCGG	145	JN019858	14728	endornavirus	Bell pepper endornavirus isolate BPEV-YW, complete genome.	2	145	14459	14602	140/144(97%)	1e-67	1
CONTIG375	ATTTTAAGCACGAAGTGCTTCACTGGTTTGAAGGAATTTAAAGCCACAA	49	JN019858	14728	endornavirus	Bell pepper endornavirus isolate BPEV-YW, complete genome.	3	46	14636	14679	43/44(97%)	9e-16	1
CONTIG395	CATTTGGGCACTCGAACCGGCGTCGCAATCGCACTACATCTGGACCCAGTGAGCAATTACCTTGTTGTGTTATACATGCAATCATGCAACAAAACACACCATACGTATTACTAACGTGTGGTTTGCACATCATGTTGTGTTTGATTTTGGTTTCATTGTTTAATCGACTAAGATCTATACTTGTGTTAGTAAACATGAGACCGTCATCTCCCAAAATCAGAAACAATCGCAAATTGTGCCCGAGTCGATTAACTAATCTTCTATGCACCAACATGTTGGTTATGGCATTCCCCAGAGCTGTGGTTGCTTGACCAGTCAATCTCATGGCATCTCCCTCTCCTCTCACTGTCCTGGACTTGTATTTCCAGTTAAAATGACTGTTGTGCCACAAGGTTATGA…	414	JN019858	14728	endornavirus	Bell pepper endornavirus isolate BPEV-YW, complete genome.	1	411	13985	14396	403/412(97%)	0	-1
CONTIG401	AGGTAACCGCTTTAAATAGAAGCACCTTGCATGAATCAACCTTGAATTACTATGGGATCACCCTGGCTGGAATACAAGATGAGGGTTGTGATTTGGTAGCAGTTTTCGAATACGATAACAGAGCACACCACAAATATGACGACAGAGAGTTCTTAATTAAATTGGGTGCTGAGAAGTGCTTGGGATTAGGATTTGAATTGACAAGCGACTTATGGAATAAAATAACAGCCAGGGTCACACCATTGCGTCACATGATTCACAAAGGGGAGCACAAAGTGGCATTAGAGTTCTCAAACCAAGCCCAGAGATTGACATTTACATCCATAGCCCATAGCAGTGAAATAGATTACATTGCAGAAGGAAATAGTGTTTATGTGTCATTGACTAATTTGGATAAAA…	442	JN019858	14728	endornavirus	Bell pepper endornavirus isolate BPEV-YW, complete genome.	1	440	12192	12631	432/440(98%)	0	1
CONTIG406	AAGGGTTGGGAAAAATAACTAGCTTCCCAATACACACAACCATGACTGAACGACCAGCCGAAGTCAGTGCTAA	73	JN019858	14728	endornavirus	Bell pepper endornavirus isolate BPEV-YW, complete genome.	1	71	2664	2734	70/71(98%)	1e-31	1
CONTIG425	AGTAGTTCCGCAATTTAAACCAACCCCAACAGCTTCTTCCATAGTGCAGTTGTGGAAATCTCAATTAGGGA	71	JN019858	14728	endornavirus	Bell pepper endornavirus isolate BPEV-YW, complete genome.	5	70	2744	2809	65/66(98%)	1e-28	1
CONTIG437	AGAGAGTACTCCATGCTACAAGGGTTTATTCACGCAATCCAACATTAACAAACAACTAAGCCTAATATCAGCCGAAATCCAGGGAGTCGAGTTAACAAAGGAATTAGTTAGAATAGTGTTAAGCTTGATAAAGAGAGCAATTCCAAAATTATCTCAATTGAAATTTGGGCGTGTTGAAATGAATCTACACAATGAAAACGGGTCATGGAAGCTATCCAACAATAGAATTAACAGACATGACCCTAGCTGTGGATTGTTTAATTTTACAATTGATGAGCAACACACAGACTTGGTTGAAAGCGTTTGAGAAATTCAACCAAGCG	323	JN019858	14728	endornavirus	Bell pepper endornavirus isolate BPEV-YW, complete genome.	1	306	3457	3762	298/306(97%)	1e-154	1
CONTIG453	TAGCTTGTGCCGCGACCAGAAGAAAGTTTGCGTGGGTGTCCTCAGCACTGAGATTGAATAACAACTCTAACGTATTTGGTTTGGACCCGATTGAGGTAACCAAACTGTTGTCTTTAGATTTGGCCAGTACACTAATAACTGATTTGTGGCGAAAAATGTTACCGGATGGATT	172	JN019858	14728	endornavirus	Bell pepper endornavirus isolate BPEV-YW, complete genome.	1	172	1983	2154	170/172(98%)	4e-89	1
CONTIG471	TCCATACCATCTGGTACTAATGTAGCTACTCTAATAATGTGATTGCCTATTGTTTTGATTGTTTGCACACTCAATTCAACATGGTCCATACCATCTGGTAT	101	JN019858	14728	endornavirus	Bell pepper endornavirus isolate BPEV-YW, complete genome.	1	83	1601	1683	83/83(100%)	5e-41	-1
CONTIG472	CATGAATTAGTAACTGTTGTGTACTTTCACCAGATTTTTCAAGTTGTAGTTTGAAGTGAGATTTGAGAATTAACTTTGTCGTTAGTGACGCTTCTGACTCCCAGTCACTCCACTTCAATTTAGCCCTCCGTAACAAACTAACATTGTTATTTGTGTTTAATTGTAATGATTGCACTGGCTCTCGAACATCGGCC	194	JN019858	14728	endornavirus	Bell pepper endornavirus isolate BPEV-YW, complete genome.	14	194	10564	10744	179/181(98%)	2e-94	-1
CONTIG485	TGGCAATGCAATGCTAAAATCGTGGGTGCGCAGGTGAGATCCGAAAAATTTTTCGTTAATTTGGTATCAAATAGCGTGACGTTGTGGCAAAAGGCGGCAGAGCATACCACAAATTTGTTGGCCGATGTTCGAGAGCCAGTGCAATCATTACAATTAAACACAAATAACAATGTTAGTTTGTTACGGAGGGCTAAATTGAAGTGGAGTGACTGGGAGTCAGAAGCGTCACTAACGACAAAGTTAATTCTCAAATCTCACTTCAAACTACAACTTGAAAAATCTGGTGAAAGTACACAACAGCCATCATTAGGCA	313	JN019858	14728	endornavirus	Bell pepper endornavirus isolate BPEV-YW, complete genome.	1	313	10445	10757	311/313(99%)	1e-173	1
CONTIG498	AAAATTTAATTGAATTATTTGCATCTGTGGGTAAAGAAACAGTTGGGAACATAATTAAAAATGTTGAAAAGTTAGTGGTAGTCAGAATCAGCAAAGTAGACACAGCCGATCCAATAATTTATTATCATGATGATACTGACCAATGTGAAATGTCCAGAACTAGCATGGATGACACTAGGAGAAAGGTGCAACAAGTGTTGCAACATGTGCGAGAGAGCTTACATTGGGGTGATCAAGTGCGCCAAAATAGAAACAATTTAG	261	JN019858	14728	endornavirus	Bell pepper endornavirus isolate BPEV-YW, complete genome.	1	261	8721	8981	259/261(99%)	1e-142	1
CONTIG506	TCTGTAATAGTTGTTGTAAGTGGAACAAGTTTAGGGCATTGCATGTTGAAAGAAGTG	57	JN019858	14728	endornavirus	Bell pepper endornavirus isolate BPEV-YW, complete genome.	1	57	11594	11650	55/57(96%)	5e-21	1

## Sheet: Sample 2 Blastx
#Contig_ID	Hit_ID	Hsp_identity	Hsp_length	mismatch	gapopen	Contig_start	Contig_end	Hit_start	Hit_end	E_value	bitscore	ID_genome	Length	Genus	Description
CONTIG106	AYR00620.1	98.76	161	2	0	2	484	3706	3870	3e-103	329	MH182675	14728	alphaendornavirus	Bell pepper alphaendornavirus isolate XJ, complete genome.
CONTIG106	AEK22062.1	98.76	161	2	0	2	484	3637	3800	5e-103	328	JN019858	14728	alphaendornavirus	Bell pepper endornavirus isolate BPEV-YW, complete genome.
CONTIG106	ASU87377.1	85.53	159	23	0	8	484	3708	3870	8e-88	285	KX525267	14790	alphaendornavirus	Bell pepper endornavirus isolate DR Polyprotein gene, complete cds.
CONTIG106	QKO00733.1	79.87	159	32	0	8	484	3641	3800	1e-80	264	MN125071	14496	alphaendornavirus	Bell pepper alphaendornavirus isolate BPEV_quitoense_M6, complete genome.
CONTIG106	QCI62363.1	81.13	159	30	0	8	484	3708	3870	2e-75	249	MK284998	14701	alphaendornavirus	Bell pepper alphaendornavirus isolate San Vicente, complete genome.
CONTIG106	ALD49085.1	54.82	166	68	3	8	484	3701	3870	7e-55	190	KR080326	14729	alphaendornavirus	Hot pepper endornavirus isolate CS, complete genome.
CONTIG106	QID77659.1	42.40	125	72	0	110	484	3797	3920	1e-33	129	MN175322	14846	NA	Capsicum frutescens endornavirus 1 isolate MC7, complete genome.
CONTIG106	QII57747.1	40.85	142	80	2	62	484	3713	3850	9e-32	123	MN119303	14842	alphaendornavirus	Alphaendornavirus sp. isolate 5MAY polyprotein gene, complete cds.
CONTIG106	BAM68540.1	25.64	156	115	1	17	484	3679	3830	1e-14	73.2	AB719398	14820	alphaendornavirus	Phaseolus vulgaris endornavirus 2 gene for polyprotein, complete cds.
CONTIG106	QIP68009.1	32.14	56	30	2	228	61	438	485	3.0	28.9	MN565680	7210	NA	Bremia lactucae associated fusagravirus 1 isolate DML-A_DN43009 ORF2 and RNA-dependent RNA polymerase genes, complete cds.
CONTIG106	ALB26012.1	32.14	56	35	1	179	346	22	74	3.7	28.1	KT390318	2752	begomovirus	Okra enation leaf curl virus isolate OK291-RAJ segment DNA A, complete sequence.
CONTIG106	ALB26180.1	32.14	56	35	1	179	346	22	74	4.0	28.1	KT390346	2767	begomovirus	Okra enation leaf curl virus isolate OK292 segment DNA A, complete sequence.
CONTIG106	ALB26018.1	32.14	56	35	1	179	346	22	74	4.1	27.7	KT390319	2743	begomovirus	Okra enation leaf curl virus isolate OK300-RAJ segment DNA A, complete sequence.
CONTIG106	ALB26308.1	34.55	55	33	1	179	343	22	73	5.2	27.7	KT390453	2744	begomovirus	Bhendi yellow vein mosaic virus isolate WOK6 segment DNA A, complete sequence.
CONTIG106	AYE67491.1	31.82	66	38	2	146	343	15	73	5.7	27.3	MH455211	2735	begomovirus	Bhendi yellow vein mosaic virus isolate Pu02, complete genome.
CONTIG106	ALB26060.1	34.55	55	33	1	179	343	22	73	6.3	27.3	KT390326	2741	begomovirus	Okra enation leaf curl virus isolate OK311-RAJ segment DNA A, complete sequence.
CONTIG106	ALB26102.1	34.55	55	33	1	179	343	22	73	6.5	27.3	KT390333	2750	begomovirus	Okra enation leaf curl virus isolate OK414-BR segment DNA A, complete sequence.
CONTIG106	ALB25910.1	34.55	55	33	1	179	343	22	73	6.9	27.3	KT390301	2741	begomovirus	Okra enation leaf curl virus isolate OK8-UP segment DNA A, complete sequence.
CONTIG106	ALB26150.1	32.73	55	34	1	179	343	22	73	7.2	27.3	KT390341	2741	begomovirus	Okra enation leaf curl virus isolate OK10 segment DNA A, complete sequence.
CONTIG106	ALB26344.1	34.55	55	33	1	179	343	22	73	7.2	27.3	KT390459	2743	begomovirus	Okra enation leaf curl virus isolate WOK333 segment DNA A, complete sequence.
CONTIG106	ALB26174.1	34.55	55	33	1	179	343	22	73	7.2	27.3	KT390345	2743	begomovirus	Okra enation leaf curl virus isolate OK427 segment DNA A, complete sequence.
CONTIG106	ALB26331.1	34.55	55	33	1	179	343	22	73	7.2	27.3	KT390457	2744	begomovirus	Okra enation leaf curl virus isolate WOK329 segment DNA A, complete sequence.
CONTIG106	ALB26096.1	34.55	55	33	1	179	343	22	73	7.2	27.3	KT390332	2750	begomovirus	Okra enation leaf curl virus isolate OK408-BR segment DNA A, complete sequence.
CONTIG106	ALB26030.1	34.55	55	33	1	179	343	22	73	7.2	27.3	KT390321	2740	begomovirus	Bhendi yellow vein mosaic virus isolate OK303-RAJ segment DNA A, complete sequence.
CONTIG106	ALB25970.1	34.55	55	33	1	179	343	22	73	7.4	27.3	KT390311	2741	begomovirus	Okra enation leaf curl virus isolate OK111-PUNJ segment DNA A, complete sequence.
CONTIG106	QGH59198.1	31.82	66	38	2	146	343	15	73	7.5	26.9	MN389529	2741	begomovirus	Okra enation leaf curl virus isolate DAVav02, complete sequence.
CONTIG106	ALB26361.1	34.55	55	33	1	179	343	22	73	7.6	26.9	KT390462	2750	begomovirus	Hollyhock yellow vein mosaic virus isolate WOK43 segment DNA A, complete sequence.
CONTIG106	ALB26162.1	34.55	55	33	1	179	343	22	73	7.7	26.9	KT390343	2742	begomovirus	Okra enation leaf curl virus isolate OK146 segment DNA A, complete sequence.
CONTIG106	ADO40651.1	30.77	65	38	2	149	343	16	73	7.8	26.9	GU112024	2740	begomovirus	Bhendi yellow vein India virus [India:Siddalaghata OYSid:2006] segment DNA-A, complete sequence.
CONTIG106	QEX51313.1	34.55	55	33	1	179	343	22	73	8.1	26.9	MK729112	2741	begomovirus	Okra enation leaf curl virus isolate OYR4, complete genome.
CONTIG106	QFR98406.1	31.82	66	38	2	146	343	15	73	8.2	26.9	MK650412	2741	begomovirus	Okra enation leaf curl virus isolate OY350, complete genome.
CONTIG106	AOZ21327.1	31.82	66	38	2	146	343	15	73	8.2	26.9	KX553923	2741	begomovirus	Okra enation leaf curl virus isolate Theni segment DNA A, complete sequence.
CONTIG106	AYE67467.1	31.82	66	38	2	146	343	15	73	8.2	26.9	MH455207	2762	begomovirus	Okra enation leaf curl virus isolate Tr02, complete genome.
CONTIG106	ADO40658.1	32.73	55	34	1	179	343	22	73	8.5	26.9	GU112025	2741	begomovirus	Bhendi yellow vein India virus [India:Kolkata OY66:2005] segment DNA-A, complete sequence.
CONTIG106	ADO40513.1	32.73	55	34	1	179	343	22	73	8.5	26.9	GU112004	2744	begomovirus	Cotton leaf curl Allahabad virus [India:Karnal:OY81B:2005] segment DNA-A, complete sequence.
CONTIG106	ACY78672.1	32.73	55	34	1	179	343	22	73	8.9	26.9	GU181356	2743	begomovirus	Okra yellow vein mosaic virus isolate Aurangabad segment DNA-A, complete sequence.
CONTIG106	ADO40463.1	32.73	55	34	1	179	343	22	73	9.1	26.9	GU111996	2723	begomovirus	Okra enation leaf curl virus [India:Sonipat EL10:2006] segment DNA-A, complete sequence.
CONTIG106	ACB88026.1	32.73	55	34	1	179	343	22	73	9.1	26.9	EU589392	2747	begomovirus	Bhendi yellow vein mosaic virus isolate NOL751 segment DNA A, complete sequence.
CONTIG106	CAA05454.1	32.73	55	34	1	179	343	22	73	9.2	26.9	AJ002453	2741	begomovirus	Bhendi yellow vein mosaic virus-[301] Pakistan strain segment A, complete sequence.
CONTIG106	AGV02069.1	32.73	55	34	1	179	343	22	73	9.2	26.9	KF515622	2743	begomovirus	Okra leaf curl virus-[India:Mau:2012] isolate Mau3 segment DNA-A, complete sequence.
CONTIG106	CAA05448.1	32.73	55	34	1	179	343	22	73	9.2	26.9	AJ002452	2744	begomovirus	Cotton leaf curl Alabad virus-[804a] Pakistan strain segment A, complete sequence.
CONTIG106	AHA80823.1	32.73	55	34	1	179	343	22	73	9.2	26.9	KC501922	2749	begomovirus	Bhendi yellow vein mosaic virus isolate OY92A segment DNA-A, complete sequence.
CONTIG106	AYE67497.1	31.82	66	38	2	146	343	15	73	9.4	26.9	MH455212	2741	begomovirus	Bhendi yellow vein mosaic virus isolate Ma02, complete genome.
CONTIG110	QKO00733.1	100.00	36	0	0	1	108	925	960	5e-18	78.2	MN125071	14496	alphaendornavirus	Bell pepper alphaendornavirus isolate BPEV_quitoense_M6, complete genome.
CONTIG110	AYR00620.1	100.00	36	0	0	1	108	992	1030	6e-18	77.8	MH182675	14728	alphaendornavirus	Bell pepper alphaendornavirus isolate XJ, complete genome.
CONTIG110	AEK22062.1	100.00	36	0	0	1	108	923	958	6e-18	77.8	JN019858	14728	alphaendornavirus	Bell pepper endornavirus isolate BPEV-YW, complete genome.
CONTIG110	QCI62363.1	100.00	36	0	0	1	108	992	1030	6e-18	77.8	MK284998	14701	alphaendornavirus	Bell pepper alphaendornavirus isolate San Vicente, complete genome.
CONTIG110	ASU87377.1	100.00	36	0	0	1	108	992	1030	6e-18	77.8	KX525267	14790	alphaendornavirus	Bell pepper endornavirus isolate DR Polyprotein gene, complete cds.
CONTIG110	ALD49085.1	88.89	36	4	0	1	108	992	1030	4e-16	72.4	KR080326	14729	alphaendornavirus	Hot pepper endornavirus isolate CS, complete genome.
CONTIG110	QII57747.1	77.78	36	8	0	1	108	922	957	9e-14	65.9	MN119303	14842	alphaendornavirus	Alphaendornavirus sp. isolate 5MAY polyprotein gene, complete cds.
CONTIG110	QID77659.1	77.78	36	8	0	1	108	992	1030	9e-14	65.9	MN175322	14846	NA	Capsicum frutescens endornavirus 1 isolate MC7, complete genome.
CONTIG110	BAM68540.1	60.00	35	14	0	4	108	922	956	2e-07	47.0	AB719398	14820	alphaendornavirus	Phaseolus vulgaris endornavirus 2 gene for polyprotein, complete cds.
CONTIG110	BBN67127.1	35.29	34	22	0	1	102	1047	1080	6.8	24.3	LC500285	15677	NA	Fagopyrum esculentum endornavirus 1 RNA, complete genome.
CONTIG111	ASU87377.1	100.00	17	0	0	2	52	2126	2140	1e-05	41.2	KX525267	14790	alphaendornavirus	Bell pepper endornavirus isolate DR Polyprotein gene, complete cds.
CONTIG111	AEK22062.1	100.00	17	0	0	2	52	2057	2070	1e-05	41.2	JN019858	14728	alphaendornavirus	Bell pepper endornavirus isolate BPEV-YW, complete genome.
CONTIG111	AYR00620.1	100.00	17	0	0	2	52	2126	2140	1e-05	41.2	MH182675	14728	alphaendornavirus	Bell pepper alphaendornavirus isolate XJ, complete genome.
CONTIG111	QKO00733.1	100.00	17	0	0	2	52	2059	2080	1e-05	41.2	MN125071	14496	alphaendornavirus	Bell pepper alphaendornavirus isolate BPEV_quitoense_M6, complete genome.
CONTIG111	QCI62363.1	94.12	17	1	0	2	52	2126	2140	5e-05	39.3	MK284998	14701	alphaendornavirus	Bell pepper alphaendornavirus isolate San Vicente, complete genome.
CONTIG111	ALD49085.1	52.94	17	8	0	2	52	2125	2141	0.13	28.9	KR080326	14729	alphaendornavirus	Hot pepper endornavirus isolate CS, complete genome.
CONTIG116	QKO00733.1	93.33	15	1	0	1	45	1687	1701	0.006	32.7	MN125071	14496	alphaendornavirus	Bell pepper alphaendornavirus isolate BPEV_quitoense_M6, complete genome.
CONTIG116	ASU87377.1	93.33	15	1	0	1	45	1754	1768	0.006	32.7	KX525267	14790	alphaendornavirus	Bell pepper endornavirus isolate DR Polyprotein gene, complete cds.
CONTIG116	AEK22062.1	93.33	15	1	0	1	45	1685	1699	0.006	32.7	JN019858	14728	alphaendornavirus	Bell pepper endornavirus isolate BPEV-YW, complete genome.
CONTIG116	AYR00620.1	93.33	15	1	0	1	45	1754	1768	0.008	32.7	MH182675	14728	alphaendornavirus	Bell pepper alphaendornavirus isolate XJ, complete genome.
CONTIG116	QCI62363.1	93.33	15	1	0	1	45	1754	1768	0.008	32.3	MK284998	14701	alphaendornavirus	Bell pepper alphaendornavirus isolate San Vicente, complete genome.
CONTIG116	ALD49085.1	80.00	15	3	0	1	45	1754	1768	0.032	30.8	KR080326	14729	alphaendornavirus	Hot pepper endornavirus isolate CS, complete genome.
CONTIG116	QID77659.1	66.67	15	5	0	1	45	1754	1768	0.53	26.9	MN175322	14846	NA	Capsicum frutescens endornavirus 1 isolate MC7, complete genome.
CONTIG116	QII57747.1	66.67	15	5	0	1	45	1684	1698	0.54	26.9	MN119303	14842	alphaendornavirus	Alphaendornavirus sp. isolate 5MAY polyprotein gene, complete cds.
CONTIG117	AYR00620.1	100.00	40	0	0	1	120	2089	2130	1e-20	86.3	MH182675	14728	alphaendornavirus	Bell pepper alphaendornavirus isolate XJ, complete genome.
CONTIG117	AEK22062.1	100.00	40	0	0	1	120	2020	2060	1e-20	85.9	JN019858	14728	alphaendornavirus	Bell pepper endornavirus isolate BPEV-YW, complete genome.
CONTIG117	QKO00733.1	95.00	40	2	0	1	120	2022	2060	4e-19	81.6	MN125071	14496	alphaendornavirus	Bell pepper alphaendornavirus isolate BPEV_quitoense_M6, complete genome.
CONTIG117	QCI62363.1	95.00	40	2	0	1	120	2089	2130	4e-19	81.3	MK284998	14701	alphaendornavirus	Bell pepper alphaendornavirus isolate San Vicente, complete genome.
CONTIG117	ASU87377.1	95.00	40	2	0	1	120	2089	2130	5e-19	81.3	KX525267	14790	alphaendornavirus	Bell pepper endornavirus isolate DR Polyprotein gene, complete cds.
CONTIG117	ALD49085.1	59.46	37	15	0	10	120	2091	2130	1e-08	51.2	KR080326	14729	alphaendornavirus	Hot pepper endornavirus isolate CS, complete genome.
CONTIG117	QII57747.1	43.33	30	17	0	22	111	2026	2055	0.011	33.1	MN119303	14842	alphaendornavirus	Alphaendornavirus sp. isolate 5MAY polyprotein gene, complete cds.
CONTIG117	QID77659.1	40.00	30	18	0	22	111	2096	2125	0.017	32.7	MN175322	14846	NA	Capsicum frutescens endornavirus 1 isolate MC7, complete genome.
CONTIG117	QHD64805.1	50.00	20	10	0	43	102	142	161	2.3	25.8	MN556988	1850	NA	Plasmopara viticola associated Partitivirus 9 isolate DMG-B_DN48611 coat protein gene, complete cds.
CONTIG117	QHD64794.1	50.00	22	11	0	43	108	143	164	3.4	25.4	MN556977	1522	NA	Plasmopara viticola associated Partitivirus 2 isolate DMG-B_DN5523 coat protein gene, partial cds.
CONTIG123	AYA43746.1	96.97	66	2	0	2	199	228	293	1e-28	106	MG545494	1068	alphaendornavirus	Bell pepper alphaendornavirus isolate Padron Hot polyprotein gene, partial cds.
CONTIG123	AYR00620.1	100.00	66	0	0	2	199	1549	1610	4e-28	108	MH182675	14728	alphaendornavirus	Bell pepper alphaendornavirus isolate XJ, complete genome.
CONTIG123	AEK22062.1	100.00	66	0	0	2	199	1480	1550	4e-28	108	JN019858	14728	alphaendornavirus	Bell pepper endornavirus isolate BPEV-YW, complete genome.
CONTIG123	AYA43754.1	92.42	66	5	0	2	199	228	293	4e-28	105	MG545502	1065	alphaendornavirus	Bell pepper alphaendornavirus isolate Chocolate polyprotein gene, partial cds.
CONTIG123	ASU87377.1	92.42	66	5	0	2	199	1549	1610	2e-26	103	KX525267	14790	alphaendornavirus	Bell pepper endornavirus isolate DR Polyprotein gene, complete cds.
CONTIG123	QKO00733.1	90.91	66	6	0	2	199	1482	1550	9e-26	102	MN125071	14496	alphaendornavirus	Bell pepper alphaendornavirus isolate BPEV_quitoense_M6, complete genome.
CONTIG123	QCI62363.1	90.91	66	6	0	2	199	1549	1610	1e-25	101	MK284998	14701	alphaendornavirus	Bell pepper alphaendornavirus isolate San Vicente, complete genome.
CONTIG123	ALD49085.1	81.82	66	12	0	2	199	1549	1610	3e-23	94.7	KR080326	14729	alphaendornavirus	Hot pepper endornavirus isolate CS, complete genome.
CONTIG123	QII57747.1	69.70	66	20	0	2	199	1479	1540	6e-18	79.3	MN119303	14842	alphaendornavirus	Alphaendornavirus sp. isolate 5MAY polyprotein gene, complete cds.
CONTIG123	AYA43743.1	65.15	66	23	0	2	199	193	258	6e-17	73.6	MG545491	937	NA	Capsicum frutescens endornavirus 1 isolate Greenleaf tabasco-AL polyprotein gene, partial cds.
CONTIG123	AYA43744.1	65.15	66	23	0	2	199	193	258	2e-16	72.8	MG545492	965	NA	Capsicum frutescens endornavirus 1 isolate 30040 polyprotein gene, partial cds.
CONTIG123	QID77659.1	66.67	66	22	0	2	199	1549	1610	3e-16	74.3	MN175322	14846	NA	Capsicum frutescens endornavirus 1 isolate MC7, complete genome.
CONTIG123	AYD72567.1	53.03	66	31	0	2	199	311	376	2e-10	56.6	MH567336	1609	alphaendornavirus	Phaseolus vulgaris alphaendornavirus 2 isolate Nairobi1 polyprotein gene, partial cds.
CONTIG123	BAM68540.1	53.03	66	31	0	2	199	1478	1540	3e-10	56.6	AB719398	14820	alphaendornavirus	Phaseolus vulgaris endornavirus 2 gene for polyprotein, complete cds.
CONTIG123	BBN67127.1	41.46	41	23	1	77	199	1630	1669	0.002	36.6	LC500285	15677	NA	Fagopyrum esculentum endornavirus 1 RNA, complete genome.
CONTIG123	QIZ03212.1	38.46	65	38	1	11	199	1595	1659	0.002	36.6	MN398900	15084	alphaendornavirus	Cucumis melo alphaendornavirus isolate IL, complete genome.
CONTIG123	BAV69339.1	40.00	40	23	1	80	199	1527	1565	0.052	32.0	LC144945	14623	alphaendornavirus	Winged bean alphaendornavirus 1 genomic RNA, complete genome.
CONTIG123	AEX28369.1	38.89	36	22	0	92	199	1489	1524	0.19	30.0	JN880414	13459	alphaendornavirus	Persea americana endornavirus isolate Fuerte, complete genome.
CONTIG123	AOV81678.1	45.45	44	19	2	77	199	1392	1433	0.23	29.6	KX355142	15207	NA	Ceratobasidium endornavirus A isolate Murdoch-1 polyprotein gene, complete cds.
CONTIG123	CAA04392.1	29.23	65	45	1	8	199	2104	2168	0.26	29.6	AJ000929	17635	alphaendornavirus	Vicia faba double-stranded RNA associated with the '447' cytoplasmic male sterility.
CONTIG123	AYA60157.1	32.81	64	43	0	8	199	1422	1485	0.28	29.6	MG764084	12895	NA	Cluster bean endornavirus 1 isolate 593049, complete genome.
CONTIG123	CAI47561.1	35.21	71	38	2	11	199	1561	1631	0.31	29.3	AJ877914	13883	alphaendornavirus	Phytophthora endornavirus 1 mRNA for polyprotein.
CONTIG123	BAA06862.1	32.31	65	43	1	8	199	1648	1712	1.2	27.3	D32136	13952	alphaendornavirus	Oryza sativa endornavirus genomic RNA, complete genome.
CONTIG123	CCW59442.1	34.15	41	23	1	195	73	483	519	1.3	27.3	HF955005	4502	fijivirus	Rice black streaked dwarf virus segment S1, isolate Anhui-LJ.
CONTIG123	QCT23907.1	45.00	20	11	0	108	49	2	21	1.9	26.2	MK931314	2811	begomovirus	Sweet potato leaf curl Guangxi virus isolate Hunan4-2017, partial genome.
CONTIG123	AWK67841.1	32.05	78	39	1	8	199	1501	1578	2.5	26.6	MF362666	14663	alphaendornavirus	Helianthus annuus alphaendornavirus isolate BJ, complete genome.
CONTIG123	QIR30309.1	31.91	47	28	1	159	19	213	255	3.1	26.2	MN539847	3475	narnavirus	Plasmopara viticola associated narnavirus 30 isolate DMG-D_DN29770 RNA-dependent RNA polymerase gene, complete cds.
CONTIG123	ANG56321.1	31.71	41	24	1	195	73	483	519	3.5	26.2	KU984966	4502	fijivirus	Maize rough dwarf virus putative RNA dependent RNA polymerase gene, complete cds.
CONTIG123	AOS58298.1	31.71	41	24	1	195	73	483	519	3.6	26.2	KX557449	4501	fijivirus	Rice black streaked dwarf virus isolate N84 P1 gene, complete cds.
CONTIG123	QGN19625.1	31.71	41	24	1	195	73	483	519	3.6	26.2	MN103228	4502	fijivirus	Maize rough dwarf virus isolate SUC-1999 segment 1, complete sequence.
CONTIG123	QHA94750.1	22.22	63	49	0	11	199	1553	1615	4.2	25.8	MN107382	14243	alphaendornavirus	Hordeum vulgare alphaendornavirus isolate HYT-37, complete genome.
CONTIG123	QGW52049.1	48.39	31	13	1	116	199	1554	1584	4.3	25.8	MN015676	15180	alphaendornavirus	Alphaendornavirus sp. isolate Taihe polyprotein gene, complete cds.
CONTIG123	ALT66307.1	22.22	63	49	0	11	199	1553	1615	4.7	25.8	KT721705	14243	alphaendornavirus	Hordeum vulgare endornavirus, complete genome.
CONTIG123	AHK22715.1	25.76	66	47	1	8	199	1556	1621	5.0	25.8	KF562072	15088	alphaendornavirus	Lagenaria siceraria endornavirus-California isolate FB, complete genome.
CONTIG123	AAO73182.1	34.15	41	23	1	195	73	483	519	6.0	25.4	AF499925	4501	fijivirus	Mal de Rio Cuarto virus segment S1, complete sequence.
CONTIG124	AYA43746.1	100.00	45	0	0	3	137	181	225	2e-25	96.3	MG545494	1068	alphaendornavirus	Bell pepper alphaendornavirus isolate Padron Hot polyprotein gene, partial cds.
CONTIG124	AYA43754.1	97.78	45	1	0	3	137	181	225	7e-25	94.7	MG545502	1065	alphaendornavirus	Bell pepper alphaendornavirus isolate Chocolate polyprotein gene, partial cds.
CONTIG124	AEK22062.1	100.00	45	0	0	3	137	1433	1480	1e-24	97.4	JN019858	14728	alphaendornavirus	Bell pepper endornavirus isolate BPEV-YW, complete genome.
CONTIG124	AYR00620.1	100.00	45	0	0	3	137	1502	1550	2e-24	97.4	MH182675	14728	alphaendornavirus	Bell pepper alphaendornavirus isolate XJ, complete genome.
CONTIG124	QCI62363.1	97.78	45	1	0	3	137	1502	1550	6e-24	95.5	MK284998	14701	alphaendornavirus	Bell pepper alphaendornavirus isolate San Vicente, complete genome.
CONTIG124	ASU87377.1	97.78	45	1	0	3	137	1502	1550	6e-24	95.5	KX525267	14790	alphaendornavirus	Bell pepper endornavirus isolate DR Polyprotein gene, complete cds.
CONTIG124	QKO00733.1	97.78	45	1	0	3	137	1435	1480	7e-24	95.5	MN125071	14496	alphaendornavirus	Bell pepper alphaendornavirus isolate BPEV_quitoense_M6, complete genome.
CONTIG124	ALD49085.1	82.22	45	8	0	3	137	1502	1550	3e-20	84.7	KR080326	14729	alphaendornavirus	Hot pepper endornavirus isolate CS, complete genome.
CONTIG124	AYA43744.1	80.00	45	9	0	3	137	146	190	3e-19	79.0	MG545492	965	NA	Capsicum frutescens endornavirus 1 isolate 30040 polyprotein gene, partial cds.
CONTIG124	AYA43743.1	77.78	45	10	0	3	137	146	190	4e-19	78.6	MG545491	937	NA	Capsicum frutescens endornavirus 1 isolate Greenleaf tabasco-AL polyprotein gene, partial cds.
CONTIG124	QID77659.1	80.00	45	9	0	3	137	1502	1550	8e-19	80.9	MN175322	14846	NA	Capsicum frutescens endornavirus 1 isolate MC7, complete genome.
CONTIG124	QII57747.1	80.00	45	9	0	3	137	1432	1480	9e-19	80.5	MN119303	14842	alphaendornavirus	Alphaendornavirus sp. isolate 5MAY polyprotein gene, complete cds.
CONTIG124	AYD72567.1	68.89	45	14	0	3	137	264	308	3e-15	69.3	MH567336	1609	alphaendornavirus	Phaseolus vulgaris alphaendornavirus 2 isolate Nairobi1 polyprotein gene, partial cds.
CONTIG124	BAM68540.1	68.89	45	14	0	3	137	1431	1480	4e-15	70.1	AB719398	14820	alphaendornavirus	Phaseolus vulgaris endornavirus 2 gene for polyprotein, complete cds.
CONTIG124	BBN67127.1	35.56	45	29	0	3	137	1558	1600	3e-05	41.2	LC500285	15677	NA	Fagopyrum esculentum endornavirus 1 RNA, complete genome.
CONTIG124	AZT88615.1	40.43	47	25	1	6	137	1134	1180	0.066	30.8	MK279476	14584	NA	Gyromitra esculenta endornavirus 1 strain GeEv1CBS 101906, complete genome.
CONTIG124	QHA94750.1	37.21	43	27	0	6	134	1504	1546	0.26	29.3	MN107382	14243	alphaendornavirus	Hordeum vulgare alphaendornavirus isolate HYT-37, complete genome.
CONTIG124	ALT66307.1	37.21	43	27	0	6	134	1504	1546	0.26	29.3	KT721705	14243	alphaendornavirus	Hordeum vulgare endornavirus, complete genome.
CONTIG124	AZT88617.1	34.04	47	28	1	6	137	1403	1449	1.1	26.9	MK279478	15394	NA	Morchella importuna endornavirus 2 strain MiEv2SCYDJ1-A1, complete genome.
CONTIG124	AWY10958.1	31.82	44	30	0	6	137	52	95	1.4	26.6	MF444230	617	NA	Sclerotinia sclerotiorum endornavirus 5 isolate SsEV5 polyprotein gene, partial cds.
CONTIG124	AYA60157.1	32.56	43	29	0	6	134	1374	1416	1.7	26.6	MG764084	12895	NA	Cluster bean endornavirus 1 isolate 593049, complete genome.
CONTIG124	QIP68005.1	32.56	43	29	0	6	134	1135	1177	2.5	25.8	MN565677	13293	NA	Bremia lactucae associated endornavirus 1 isolate DML-A_DN43289 RNA-dependent RNA polymerase gene, complete cds.
CONTIG124	CAI47561.1	22.73	44	34	0	6	137	1512	1555	5.0	25.0	AJ877914	13883	alphaendornavirus	Phytophthora endornavirus 1 mRNA for polyprotein.
CONTIG124	AOX47564.1	25.00	44	33	0	6	137	48	91	5.8	24.6	KU291930	772	NA	Ceratobasidium endornavirus-like isolate contig 2 polyprotein gene, partial cds.
CONTIG124	AIZ76614.1	64.29	14	5	0	93	134	118	131	6.5	24.3	KJ572560	8628	carlavirus	Elderberry carlavirus A isolate EBCVA, complete genome.
CONTIG124	ABZ89197.1	57.14	14	6	0	96	137	114	127	8.3	24.3	EU188438	8430	robigovirus	Cherry necrotic rusty mottle virus isolate FC4, complete genome.
CONTIG124	AOV81687.1	71.43	14	4	0	6	47	1101	1114	8.6	24.3	KX355149	5221	NA	Endornavirus-like virus clone 1 polyprotein gene, partial cds.
CONTIG13	AYR00620.1	100.00	45	0	0	20	154	1	45	7e-25	98.6	MH182675	14728	alphaendornavirus	Bell pepper alphaendornavirus isolate XJ, complete genome.
CONTIG13	ALD49085.1	95.56	45	2	0	20	154	1	45	1e-23	95.1	KR080326	14729	alphaendornavirus	Hot pepper endornavirus isolate CS, complete genome.
CONTIG13	QCI62363.1	95.56	45	2	0	20	154	1	45	1e-23	95.1	MK284998	14701	alphaendornavirus	Bell pepper alphaendornavirus isolate San Vicente, complete genome.
CONTIG13	ASU87377.1	95.56	45	2	0	20	154	1	45	1e-23	95.1	KX525267	14790	alphaendornavirus	Bell pepper endornavirus isolate DR Polyprotein gene, complete cds.
CONTIG13	QID77659.1	84.44	45	7	0	20	154	1	45	6e-20	84.3	MN175322	14846	NA	Capsicum frutescens endornavirus 1 isolate MC7, complete genome.
CONTIG13	AYR67253.1	36.00	25	16	0	128	54	227	251	0.89	27.3	KY366322	12595	cytorhabdovirus	Yerba mate chlorosis-associated virus isolate Montecarlo, complete genome.
CONTIG13	AIF71519.1	31.71	41	28	0	26	148	54	94	2.1	26.2	KJ547653	2911	NA	McMurdo Ice Shelf pond-associated circular DNA virus-8 isolate alg49-57, complete genome.
CONTIG13	QIR30259.1	44.83	29	13	1	78	1	736	764	5.0	25.0	MN539797	3440	mitovirus	Plasmopara viticola associated mitovirus 36 isolate DMG-B_DN52501 RNA-dependent RNA polymerase gene, complete cds.
CONTIG13	QKK82976.1	34.15	41	23	1	38	148	478	518	5.4	25.0	MN832469	6911	NA	Ginkgo biloba picorna-like virus strain pt112-upi-3 genomic sequence.
CONTIG13	QCX29459.1	64.71	17	6	0	38	88	204	220	8.0	24.3	MH939440	2115	NA	Plant associated genomovirus 23 isolate QS41_F24, complete genome.
CONTIG13	QCX29463.1	64.71	17	6	0	38	88	206	222	8.1	24.3	MH939450	2120	NA	Plant associated genomovirus 23 isolate QS69_F24_2, complete genome.
CONTIG13	AWY10964.1	37.50	32	20	0	29	124	53	84	8.6	24.3	MF444236	1897	mitovirus	Sclerotinia sclerotiorum mitovirus 2-A isolate SsMV2-A RNA-dependent RNA polymerase gene, partial cds.
CONTIG13	QCX29507.1	64.71	17	6	0	38	88	202	218	9.8	24.3	MH939435	2150	NA	Plant associated genomovirus 24 isolate QS29_F24, complete genome.
CONTIG135	AEK22062.1	98.63	73	1	0	2	220	108	180	1e-46	162	JN019858	14728	alphaendornavirus	Bell pepper endornavirus isolate BPEV-YW, complete genome.
CONTIG135	AYR00620.1	98.63	73	1	0	2	220	177	249	1e-46	162	MH182675	14728	alphaendornavirus	Bell pepper alphaendornavirus isolate XJ, complete genome.
CONTIG135	ASU87377.1	97.26	73	2	0	2	220	177	249	2e-46	162	KX525267	14790	alphaendornavirus	Bell pepper endornavirus isolate DR Polyprotein gene, complete cds.
CONTIG135	QCI62363.1	97.26	73	2	0	2	220	177	249	2e-46	162	MK284998	14701	alphaendornavirus	Bell pepper alphaendornavirus isolate San Vicente, complete genome.
CONTIG135	QKO00733.1	97.26	73	2	0	2	220	110	182	3e-46	161	MN125071	14496	alphaendornavirus	Bell pepper alphaendornavirus isolate BPEV_quitoense_M6, complete genome.
CONTIG135	ALD49085.1	91.78	73	6	0	2	220	177	249	5e-44	155	KR080326	14729	alphaendornavirus	Hot pepper endornavirus isolate CS, complete genome.
CONTIG135	QII57747.1	83.56	73	12	0	2	220	108	180	6e-40	143	MN119303	14842	alphaendornavirus	Alphaendornavirus sp. isolate 5MAY polyprotein gene, complete cds.
CONTIG135	QID77659.1	82.19	73	13	0	2	220	177	249	4e-39	141	MN175322	14846	NA	Capsicum frutescens endornavirus 1 isolate MC7, complete genome.
CONTIG135	BAM68540.1	60.27	73	29	0	2	220	108	180	5e-26	103	AB719398	14820	alphaendornavirus	Phaseolus vulgaris endornavirus 2 gene for polyprotein, complete cds.
CONTIG135	BAV69339.1	38.89	72	44	0	5	220	109	180	7e-12	62.0	LC144945	14623	alphaendornavirus	Winged bean alphaendornavirus 1 genomic RNA, complete genome.
CONTIG135	BBN67127.1	34.25	73	48	0	2	220	161	233	1e-10	58.5	LC500285	15677	NA	Fagopyrum esculentum endornavirus 1 RNA, complete genome.
CONTIG135	ASM94045.1	40.00	30	18	0	107	18	221	250	3.1	26.6	MF190014	6303	sobemovirus	Barns Ness breadcrumb sponge sobemo-like virus 1 isolate M14, partial genome.
CONTIG135	AZG06254.1	30.77	26	18	0	83	160	298	323	8.9	25.4	MF375883	9221	NA	Entoleuca gammaflexivirus 1 isolate E97-14 replicase, movement protein, and hypothetical protein genes, complete cds.
CONTIG14	AYR00620.1	100.00	112	0	0	3	338	1033	1140	5e-75	246	MH182675	14728	alphaendornavirus	Bell pepper alphaendornavirus isolate XJ, complete genome.
CONTIG14	AEK22062.1	99.11	112	1	0	3	338	964	1080	2e-74	244	JN019858	14728	alphaendornavirus	Bell pepper endornavirus isolate BPEV-YW, complete genome.
CONTIG14	ASU87377.1	96.43	112	4	0	3	338	1033	1140	9e-73	239	KX525267	14790	alphaendornavirus	Bell pepper endornavirus isolate DR Polyprotein gene, complete cds.
CONTIG14	QCI62363.1	95.54	112	5	0	3	338	1033	1140	2e-71	235	MK284998	14701	alphaendornavirus	Bell pepper alphaendornavirus isolate San Vicente, complete genome.
CONTIG14	QKO00733.1	92.86	112	8	0	3	338	966	1080	3e-69	229	MN125071	14496	alphaendornavirus	Bell pepper alphaendornavirus isolate BPEV_quitoense_M6, complete genome.
CONTIG14	ALD49085.1	89.29	112	12	0	3	338	1033	1140	8e-67	222	KR080326	14729	alphaendornavirus	Hot pepper endornavirus isolate CS, complete genome.
CONTIG14	QII57747.1	65.45	110	38	0	3	332	963	1070	4e-47	165	MN119303	14842	alphaendornavirus	Alphaendornavirus sp. isolate 5MAY polyprotein gene, complete cds.
CONTIG14	QID77659.1	65.45	110	38	0	3	332	1033	1140	8e-47	164	MN175322	14846	NA	Capsicum frutescens endornavirus 1 isolate MC7, complete genome.
CONTIG14	BAM68540.1	37.96	108	67	0	12	335	965	1070	1e-20	89.0	AB719398	14820	alphaendornavirus	Phaseolus vulgaris endornavirus 2 gene for polyprotein, complete cds.
CONTIG14	BAV69339.1	28.85	104	74	0	21	332	988	1090	1e-10	60.1	LC144945	14623	alphaendornavirus	Winged bean alphaendornavirus 1 genomic RNA, complete genome.
CONTIG14	BBN67127.1	31.73	104	71	0	21	332	1094	1200	4e-09	55.1	LC500285	15677	NA	Fagopyrum esculentum endornavirus 1 RNA, complete genome.
CONTIG14	AYA60157.1	27.55	98	69	2	36	326	914	1010	1e-06	47.4	MG764084	12895	NA	Cluster bean endornavirus 1 isolate 593049, complete genome.
CONTIG14	AGY34962.1	26.09	92	65	3	66	338	1613	1700	2e-05	43.1	KF311065	17486	alphaendornavirus	Rhizoctonia cerealis endornavirus 1, complete genome.
CONTIG14	AOV81698.1	26.09	92	63	3	69	335	385	474	0.0001	40.8	KX355159	1559	NA	Endornavirus-like virus clone 11 polyprotein gene, partial cds.
CONTIG14	AQM32768.1	25.66	113	81	2	6	338	959	1070	0.006	35.8	KY357509	12730	alphaendornavirus	Agaricus bisporus endornavirus 1 isolate AbEV1-2990, partial sequence.
CONTIG14	AXX39023.1	27.47	91	63	2	57	323	1075	1164	0.007	35.4	MG255170	12626	betaendornavirus	Sclerotinia minor endornavirus 1 strain LC22, complete genome.
CONTIG14	BAE94538.1	22.62	84	64	1	69	317	1522	1605	0.018	34.3	AB218287	16614	alphaendornavirus	Helicobasidium mompa endornavirus 1 genomic RNA, complete genome.
CONTIG14	QLC37097.1	25.27	91	65	2	57	323	1556	1645	0.050	33.1	MN839443	13582	NA	Botrytis cinerea endornavirus 3 isolate BCI11_DN9384 polyprotein gene, complete cds.
CONTIG14	AOV81687.1	26.26	99	68	3	42	332	662	757	0.067	32.7	KX355149	5221	NA	Endornavirus-like virus clone 1 polyprotein gene, partial cds.
CONTIG14	BAT32944.1	43.18	44	21	3	198	326	1148	1188	0.075	32.7	LC076696	9639	betaendornavirus	Rosellinia necatrix endornavirus 1 genomic RNA, complete genome, strain: W1141.
CONTIG14	AID67139.1	20.83	72	57	0	57	272	1035	1106	0.58	30.0	KJ634409	13954	alphaendornavirus	Yerba mate endornavirus strain INTA, complete genome.
CONTIG14	QLC27598.1	30.00	40	20	1	83	178	313	352	0.77	29.6	MN565672	1747	NA	Erysiphe necator associated abispo virus 2 isolate PMS-18_DN58850 RNA dependent RNA polymerase gene, complete cds.
CONTIG14	QBZ78321.1	47.83	23	12	0	259	191	1584	1606	1.0	29.3	MK256973	5862	botybirnavirus	Alternaria alternata botybirnavirus 1 strain SD-BZF-19 segment RNA2, complete sequence.
CONTIG14	BBH54878.1	43.48	23	13	0	259	191	1584	1606	3.0	28.1	LC437025	5860	botybirnavirus	Alternaria alternata botybirnavirus 1 4a genomic RNA, segment 2, complete sequence.
CONTIG14	QKK82973.1	59.09	22	8	1	120	185	453	473	5.0	27.3	MN832466	8249	NA	Ginkgo biloba picorna-like virus strain pt112-pil-2-NY genomic sequence.
CONTIG146	AYR00620.1	79.31	29	6	0	88	2	943	971	5e-08	48.5	MH182675	14728	alphaendornavirus	Bell pepper alphaendornavirus isolate XJ, complete genome.
CONTIG146	AEK22062.1	79.31	29	6	0	88	2	874	902	6e-08	48.5	JN019858	14728	alphaendornavirus	Bell pepper endornavirus isolate BPEV-YW, complete genome.
CONTIG146	QCI62363.1	42.86	28	16	0	88	5	943	970	5.3	24.6	MK284998	14701	alphaendornavirus	Bell pepper alphaendornavirus isolate San Vicente, complete genome.
CONTIG146	ASU87377.1	42.86	28	16	0	88	5	943	970	5.4	24.6	KX525267	14790	alphaendornavirus	Bell pepper endornavirus isolate DR Polyprotein gene, complete cds.
CONTIG146	AIT11627.1	40.00	20	12	0	29	88	2154	2173	5.8	24.3	KJ645793	9953	potyvirus	Bean common mosaic virus isolate RU1M, complete genome.
CONTIG146	AAS87605.1	40.00	20	12	0	29	88	2170	2189	5.8	24.3	AY575773	9992	potyvirus	Blackeye cowpea mosaic virus, complete genome.
CONTIG146	CAC86160.1	40.00	20	12	0	29	88	2170	2189	5.8	24.3	AJ312437	9992	potyvirus	Bean common mosaic virus cowpea isolate R, complete genome.
CONTIG146	AGV08289.1	40.00	20	12	0	29	88	2170	2189	5.8	24.3	KC832501	9994	potyvirus	Bean common mosaic virus isolate soybean, complete genome.
CONTIG146	AWX66774.1	40.00	20	12	0	29	88	2170	2189	5.8	24.3	MF405190	10016	potyvirus	Bean common mosaic virus isolate TZ:Mor533:2015, complete genome.
CONTIG146	ADD71269.1	40.00	20	12	0	29	88	2170	2189	5.8	24.3	GQ219793	10024	potyvirus	Bean common mosaic virus strain RU1, complete genome.
CONTIG146	AMB61302.1	40.00	20	12	0	29	88	2190	2209	5.8	24.3	KP903372	10047	potyvirus	Bean common mosaic virus isolate BCMV-Az, complete genome.
CONTIG146	ABG56534.1	40.00	20	12	0	29	88	2190	2209	5.8	24.3	DQ666332	10037	potyvirus	Bean common mosaic virus strain NL4 from Colombia, complete genome.
CONTIG146	AVZ61140.1	40.00	20	12	0	29	88	2190	2209	5.8	24.3	MH024842	10054	potyvirus	Bean common mosaic virus isolate 3915, complete genome.
CONTIG146	AVZ61136.1	40.00	20	12	0	29	88	2190	2209	5.8	24.3	MH024838	10054	potyvirus	Bean common mosaic virus isolate PG1, complete genome.
CONTIG146	QBM19857.1	40.00	20	12	0	29	88	2190	2209	5.8	24.3	MH795801	10056	potyvirus	Bean common mosaic virus isolate DH-C, complete genome.
CONTIG146	CAC86161.1	40.00	20	12	0	29	88	2190	2209	5.8	24.3	AJ312438	10062	potyvirus	Bean common mosaic virus cowpea isolate Y, complete genome.
CONTIG156	AYR00620.1	98.82	170	2	0	1	510	1900	2070	1e-106	339	MH182675	14728	alphaendornavirus	Bell pepper alphaendornavirus isolate XJ, complete genome.
CONTIG156	AEK22062.1	97.65	170	4	0	1	510	1831	2000	2e-105	336	JN019858	14728	alphaendornavirus	Bell pepper endornavirus isolate BPEV-YW, complete genome.
CONTIG156	ASU87377.1	84.12	170	27	0	1	510	1900	2070	7e-91	294	KX525267	14790	alphaendornavirus	Bell pepper endornavirus isolate DR Polyprotein gene, complete cds.
CONTIG156	QKO00733.1	84.12	170	27	0	1	510	1833	2000	4e-90	292	MN125071	14496	alphaendornavirus	Bell pepper alphaendornavirus isolate BPEV_quitoense_M6, complete genome.
CONTIG156	QCI62363.1	85.28	163	24	0	1	489	1900	2060	1e-87	285	MK284998	14701	alphaendornavirus	Bell pepper alphaendornavirus isolate San Vicente, complete genome.
CONTIG156	ALD49085.1	66.86	169	56	0	4	510	1900	2070	1e-67	227	KR080326	14729	alphaendornavirus	Hot pepper endornavirus isolate CS, complete genome.
CONTIG156	QID77659.1	45.86	157	85	0	4	474	1901	2060	2e-42	155	MN175322	14846	NA	Capsicum frutescens endornavirus 1 isolate MC7, complete genome.
CONTIG156	QII57747.1	45.86	157	85	0	4	474	1831	1990	8e-42	153	MN119303	14842	alphaendornavirus	Alphaendornavirus sp. isolate 5MAY polyprotein gene, complete cds.
CONTIG156	BAM68540.1	29.17	144	102	0	79	510	1849	1990	8e-16	77.0	AB719398	14820	alphaendornavirus	Phaseolus vulgaris endornavirus 2 gene for polyprotein, complete cds.
CONTIG156	AHA85410.1	39.02	41	21	2	188	69	148	185	3.2	28.9	KF533697	15923	NA	Carrot closterovirus isolate CUCV_S8, partial genome.
CONTIG156	CAI51649.2	28.40	81	44	2	205	432	473	544	3.4	28.9	AJ879490	3583	cucumovirus	Cucumber mosaic virus segment RNA 1 complete sequence.
CONTIG156	AHA85429.1	41.46	41	20	2	188	69	96	133	3.7	28.9	KF533699	16421	closterovirus	Carrot yellow leaf virus isolate CYLV_S14, partial genome.
CONTIG156	AER23988.1	31.75	63	39	2	163	339	165	227	4.0	28.9	JN587269	4886	orthotospovirus	Bean necrotic mosaic virus isolate TF-SP segment M non-structural movement protein (NSm) and Gn/Gc glycoprotein precursor (GPp) genes, complete cds.
CONTIG156	ACT10243.1	41.46	41	20	2	188	69	153	190	4.1	28.5	FJ869862	16354	closterovirus	Carrot yellow leaf virus, complete genome.
CONTIG156	CAB77386.1	26.97	89	51	2	181	432	465	544	5.4	28.5	AJ276479	3357	cucumovirus	Cucumber mosaic virus (strain Mf), complete RNA1 segment.
[truncated: 1,940 more rows]

## Sheet: Sample 3 Blastn
#Contig_ID	Contig_Seq	Contig_Len	Hit_ID	Hit_Len	Genus	Description	Contig_start	Contig_end	Hit_start	Hit_end	Hsp_identity	E_value	Hsp_strand
[truncated: 136 more rows]

[truncated: 4 more sheets: Sample 3 Blastx , Sample 4 Blastn , Sample 4 Blastx, HTS summary]
