# Supplementary material for: Detection of Persistent Viruses by High-Throughput Sequencing in Tomato and Pepper from Panama: Phylogenetic and Evolutionary Studies
Source: Plants (Basel). 2021 Oct 26;10(11):2295. doi: 10.3390/plants10112295 (PMC8620285; doi:10.3390/plants10112295)
Supplement: Supplementary file 1 [file plants-10-02295-s001.zip › Supplementary Table S4 (Galipienso et al., ).xls]

## Sheet: MatrixOutput
MT051992_STV_PANAMA_(Panama)
MK948544_STV_JKI_ID_1904213_(Germany)	98.5824
KX949574_STV_Florida_(USA)	99.7933	98.7301
LC487710_STV_Thailand_(Thailand)	99.7637	98.7005	99.9114
LC429302_STV_M82_(Japan)	99.7614	98.6877	99.9105	99.8807
MG808383_STV_MG_(Brazil)	99.8228	98.7596	99.9705	99.9409	99.9404
MH356747_STV_IL_(Israel)	99.7637	98.7005	99.9114	99.9409	99.8807	99.9409
KJ174690_STV_GCN06_(Spain)	99.7933	98.6119	99.8228	99.7933	99.7912	99.8523	99.7933
KT634055_STV_BD-13_(Bangladesh)	99.7342	98.7891	99.8819	99.9114	99.8509	99.9114	99.9114	99.7637
KT852573_STV_NC12-03-08_(USA)_cv._Unknown	99.9705	98.6119	99.8228	99.7933	99.7912	99.8523	99.7933	99.8228	99.7637
KT438549_STV_CN-12_(China)_cv._Unknown	99.0845	99.3798	99.2321	99.2026	99.1948	99.2617	99.2026	99.114	99.2321	99.114
EF442780_STV_Mexico-1_(Mexico)	99.8228	98.7596	99.9705	99.9409	99.9404	100	99.9409	99.8523	99.9114	99.8523	99.2617
EU413670_STV_MS-7_(USA)	99.9114	98.5529	99.7637	99.7342	99.7316	99.7933	99.7342	99.7637	99.7047	99.9409	99.0549	99.7933
MW012413_STV_DDT_(Vietnam)	99.8223	98.7563	99.9704	99.9408	99.9402	100	99.9408	99.8519	99.9112	99.8519	99.2597	100	99.7927
MW012412_STV_DCT_(Vietnam)	99.7637	98.7005	99.9114	100	99.8807	99.9409	99.9409	99.7933	99.9114	99.7933	99.2026	99.9409	99.7342	99.9408
MW012411_STV_DTT_(Vietnam)	99.8228	98.7596	99.9705	99.9409	99.9404	100	99.9409	99.8523	99.9114	99.8523	99.2617	100	99.7933	100	99.9409
MW012410_STV_GLT_(Vietnam)	99.7047	98.6415	99.8523	99.8228	99.8211	99.8819	99.8228	99.7342	99.7933	99.7342	99.1435	99.8819	99.6751	99.8816	99.8228	99.8819
MT066231_STV_Pk_(Pakistan)	99.7342	98.5529	99.7637	99.7342	99.7316	99.7933	99.7342	99.7637	99.7047	99.7637	99.0549	99.7933	99.7047	99.7927	99.7342	99.7933	99.6751
MN095716_STV_May5_(Colombia)	99.7933	98.671	99.8819	99.8523	99.8509	99.9114	99.8523	99.8228	99.8228	99.8228	99.1731	99.9114	99.7637	99.9112	99.8523	99.9114	99.7933	99.8228
MN216389_STV_Tom6-T_(France)	99.7637	98.7005	99.9114	99.8819	99.8807	99.9409	99.8819	99.7933	99.8523	99.7933	99.2026	99.9409	99.7342	99.9408	99.8819	99.9409	99.8228	99.7342	99.8523
MN216388_STV_Tom5-N_(France)	99.7637	98.7005	99.9114	99.8819	99.8807	99.9409	99.8819	99.7933	99.8523	99.7933	99.2026	99.9409	99.7342	99.9408	99.8819	99.9409	99.8228	99.7342	99.8523	100
MN216387_STV_Tom5-T_(France)	99.7637	98.7005	99.9114	99.8819	99.8807	99.9409	99.8819	99.7933	99.8523	99.7933	99.2026	99.9409	99.7342	99.9408	99.8819	99.9409	99.8228	99.7342	99.8523	100	100
MN216385_STV_Tom3-T_(France)	99.9705	98.6119	99.8228	99.7933	99.7912	99.8523	99.7933	99.8228	99.7637	100	99.114	99.8523	99.9409	99.8519	99.7933	99.8523	99.7342	99.7637	99.8228	99.7933	99.7933	99.7933
MN216384_STV_Tom1-T_(France)	99.7637	98.7005	99.9114	99.8819	99.8807	99.9409	99.8819	99.7933	99.8523	99.7933	99.2026	99.9409	99.7342	99.9408	99.8819	99.9409	99.8228	99.7342	99.8523	100	100	100	99.7933
MK610257_STV_Canada_(Canada)	99.8228	98.7596	99.9705	99.9409	99.9404	100	99.9409	99.8523	99.9114	99.8523	99.2617	100	99.7933	100	99.9409	100	99.8819	99.7933	99.9114	99.9409	99.9409	99.9409	99.8523	99.9409
MF422618_STV_CH_bpo163_(Switzerland)	98.4643	99.8819	98.6119	98.5824	98.5684	98.6415	98.5824	98.4938	98.671	98.4938	99.3207	98.6415	98.4347	98.6378	98.5824	98.6415	98.5233	98.4347	98.5529	98.5824	98.5824	98.5824	98.4938	98.5824	98.6415
MF422617_STV_CH_bpo161_(Switzerland)	98.4347	99.8523	98.5824	98.5529	98.5386	98.6119	98.5529	98.4643	98.6415	98.4643	99.2912	98.6119	98.4052	98.6082	98.5529	98.6119	98.4938	98.4052	98.5233	98.5529	98.5529	98.5529	98.4643	98.5529	98.6119	99.9705
KY810783_STV_FERA_160205_(United_Kingdom)	99.7342	98.671	99.8819	99.9705	99.8509	99.9114	99.9114	99.7637	99.8819	99.7637	99.1731	99.9114	99.7047	99.9112	99.9705	99.9114	99.7933	99.7047	99.8228	99.8523	99.8523	99.8523	99.7637	99.8523	99.9114	98.5529	98.5233
KX525266_STV_DR_(Dominican_Republic)	99.7342	98.671	99.9114	99.8523	99.8509	99.9114	99.8523	99.7637	99.8228	99.7637	99.1731	99.9114	99.7047	99.9112	99.8523	99.9114	99.7933	99.7047	99.8228	99.8523	99.8523	99.8523	99.7637	99.8523	99.9114	98.5529	98.5233	99.8228
KY228384_STV_XJ-p_(China)	99.557	98.4938	99.7047	99.6751	99.6719	99.7342	99.6751	99.5865	99.6456	99.5865	98.9959	99.7342	99.5275	99.7335	99.6751	99.7342	99.6161	99.5275	99.6456	99.6751	99.6751	99.6751	99.5865	99.6751	99.7342	98.3757	98.3461	99.6456	99.6456
LC270272_STV_Gimcheon_(South_Korea)	99.6751	98.6119	99.8228	99.7933	99.7912	99.8523	99.7933	99.7047	99.7637	99.7047	99.114	99.8523	99.6456	99.8519	99.7933	99.8523	99.7342	99.6456	99.7637	99.7933	99.7933	99.7933	99.7047	99.7933	99.8523	98.4938	98.4643	99.7637	99.7637	99.5865

## Sheet: Caption
Table. Estimates of Evolutionary Divergence between Sequences
The number of base differences per site from between sequences are shown. This analysis involved 31 nucleotide sequences. Codon positions included were 1st+2nd+3rd+Noncoding. All positions with less than 95% site coverage were eliminated, i.e., fewer than
1. Kumar S., Stecher G., Li M., Knyaz C., and Tamura K. (2018). MEGA X: Molecular Evolutionary Genetics Analysis across computing platforms. Molecular Biology and Evolution 35:1547-1549.
Disclaimer: Although utmost care has been taken to ensure the correctness of the caption, the caption text is provided "as is" without any warranty of any kind. Authors advise the user to carefully check the caption prior to its use for any purpose and re
