# Supplementary material for: Detection of Persistent Viruses by High-Throughput Sequencing in Tomato and Pepper from Panama: Phylogenetic and Evolutionary Studies
Source: Plants (Basel). 2021 Oct 26;10(11):2295. doi: 10.3390/plants10112295 (PMC8620285; doi:10.3390/plants10112295)
Supplement: Supplementary file 1 [file plants-10-02295-s001.zip › Supplementary Table S5 (Galipienso et al., ).xls]

## Sheet: MatrixOutput
MZ127290_BPEV_Panama_(Panama)
MN580384_BPEV_N65_(Slovakia)	86.3063
KU923756_BPEV_TW_(India)	86.2791	98.4323
KX525267_BPEV_DR_(Dominican_Republic)	99.6456	86.3404	86.3131
JQ951943_BPEV_IS (Israel)	99.3048	86.245	86.1768	99.4683
KT149366_BPEV_Ontario_(Canada)	99.6592	86.2791	86.2382	99.6592	99.3729
KX977568_BPEV_Santa_Fe_(Colombia)	99.1139	86.4358	86.4017	99.2502	99.1139	99.1275
JN019858_BPEV-YW_(USA)	88.0172	96.0125	95.9035	88.0649	87.9422	87.9626	88.1876
KX977569_BPEV_Penol_(Colombia)	99.1139	86.4631	86.429	99.2502	99.1139	99.1275	99.9455	88.2148
KF709944_BPEV_lj_(China)	98.0983	86.1359	86.1018	98.2142	98.0915	98.1187	98.1733	87.7991	98.1733
AB597230_BPEV_Kyosuzu_(Japan)	99.3388	86.3745	86.3336	99.4615	99.5706	99.3661	99.2161	88.1058	99.2161	98.1801
MN073197_BPEV_Antioquia_May5_(Colombia)	99.1207	86.4699	86.4358	99.257	99.1207	99.1343	99.9523	88.2217	99.9932	98.1801	99.223
MN175323_BPEV_MS1_(Ecuador)	99.0934	86.4699	86.4426	99.2298	99.0934	99.1071	99.8091	88.2489	99.8091	98.146	99.1957	99.816
MH182675_BPEV_XJ_(China)	86.2654	98.5482	98.4391	86.2995	86.2177	86.2245	86.3949	96.0943	86.4222	86.1427	86.3472	86.429	86.429
MT013204_BPEV_LA-E_(USA)	86.4017	95.3241	95.2423	86.4495	86.3608	86.3813	86.4972	94.2131	86.5244	86.2927	86.5313	86.5313	86.5653	95.3855

## Sheet: Caption
Table. Estimates of Evolutionary Divergence between Sequences
The number of base differences per site from between sequences are shown. This analysis involved 15 nucleotide sequences. All positions with less than 95% site coverage were eliminated, i.e., fewer than 5% alignment gaps, missing data, and ambiguous bases
1. Kumar S., Stecher G., Li M., Knyaz C., and Tamura K. (2018). MEGA X: Molecular Evolutionary Genetics Analysis across computing platforms. Molecular Biology and Evolution 35:1547-1549.
Disclaimer: Although utmost care has been taken to ensure the correctness of the caption, the caption text is provided "as is" without any warranty of any kind. Authors advise the user to carefully check the caption prior to its use for any purpose and re
