# Supplementary material for: Detection of Persistent Viruses by High-Throughput Sequencing in Tomato and Pepper from Panama: Phylogenetic and Evolutionary Studies
Source: Plants (Basel). 2021 Oct 26;10(11):2295. doi: 10.3390/plants10112295 (PMC8620285; doi:10.3390/plants10112295)
Supplement: Supplementary file 1 [file plants-10-02295-s001.zip › Supplementary Table S6 (Galipienso et al., ).xls]

## Sheet: MatrixOutput
BPEV_Panama_Tierra_Blanca_2
BPEV_Panama_Tierra_Blanca_1	87.8002
EL_Ejido	98.8942	87.3924
MZ127290_BPEV_Panama_(Panama)	87.6643	99.1027	87.3289
MN580384_BPEV_N65_(Slovakia)	96.9999	87.338	97.5981	87.3108
KU923756_BPEV_TW_(India)	96.9455	87.2473	97.5165	87.2564	98.5498
KX525267_BPEV_DR_(Dominican_Republic)	87.7096	99.2024	87.3742	99.6828	87.338	87.2836
JQ951943_BPEV_IS	87.6552	98.9758	87.3199	99.4199	87.2836	87.193
KT149366_BPEV_Ontario_(Canada)	87.6462	99.1299	87.3108	99.6556	87.3108	87.2383	99.7009	99.4924
KX977568_BPEV_Santa_Fe_(Colombia)	87.8727	98.7583	87.5374	99.1843	87.4921	87.4286	99.3021	99.2024	99.2024
JN019858_BPEV-YW_(USA)	97.7975	87.7459	97.7703	87.8093	97.6888	97.58	87.8365	87.7821	87.7912	87.9996
KX977569_BPEV_Penol_(Colombia)	87.8909	98.7583	87.5555	99.1843	87.5102	87.4468	99.3021	99.2024	99.2024	99.9456	88.0178
KF709944_BPEV_lj_(China)	87.4739	97.6706	87.1839	98.0876	87.1114	87.0389	98.1601	98.0785	98.1147	98.1329	87.5918	98.1329
AB597230_BPEV_Kyosuzu_(Japan)	87.8093	99.0302	87.4739	99.4562	87.4196	87.3833	99.5559	99.6375	99.4924	99.293	87.9543	99.293	98.1691
MN073197_BPEV_Antioquia_May5_(Colombia)	87.8999	98.7673	87.5646	99.1933	87.5193	87.4558	99.3112	99.2115	99.2115	99.9547	88.0268	99.9909	98.1419	99.3021
MN175323_BPEV_MS1_(Ecuador)	87.8456	98.6858	87.5283	99.1299	87.483	87.4286	99.2477	99.148	99.148	99.8187	88.0268	99.8187	98.0785	99.2386	99.8278
MH182675_BPEV_XJ_(China)	97.0634	87.2655	97.6888	87.2383	98.6223	98.5136	87.2655	87.2111	87.2202	87.4196	97.7522	87.4377	87.1205	87.3833	87.4468	87.4105
MT013204_BPEV_LA-E_(USA)	95.169	87.3742	95.7672	87.4558	95.7672	95.6585	87.483	87.4558	87.4377	87.5827	95.7944	87.6008	87.347	87.628	87.6099	87.619	95.7582

## Sheet: Caption
Table. Estimates of Evolutionary Divergence between Sequences
The number of base differences per site from between sequences are shown. This analysis involved 18 nucleotide sequences. All positions with less than 95% site coverage were eliminated, i.e., fewer than 5% alignment gaps, missing data, and ambiguous bases
1. Kumar S., Stecher G., Li M., Knyaz C., and Tamura K. (2018). MEGA X: Molecular Evolutionary Genetics Analysis across computing platforms. Molecular Biology and Evolution 35:1547-1549.
Disclaimer: Although utmost care has been taken to ensure the correctness of the caption, the caption text is provided "as is" without any warranty of any kind. Authors advise the user to carefully check the caption prior to its use for any purpose and re
